# Supplementary material for: Alternariol 9-O-methyl ether
Source: Acta Crystallogr Sect E Struct Rep Online. 2012 Apr 21;68(Pt 5):o1471. doi: 10.1107/S1600536812015000 (PMC3344582; doi:10.1107/S1600536812015000)
Supplement: Supplementary file 1 [file e-68-o1471-sup1.cif]

##############################################################################
#                                                                            #
# This CIF contains the data in a paper accepted for publication in          #
# Acta Crystallographica Section E. It conforms to the requirements of       #
# Notes for Authors for Acta Crystallographica Section E, and has been       #
# peer reviewed under the auspices of the IUCr Commission on Journals.       #
#                                                                            #
# Full details of the Crystallographic Information File format               #
# are given in the paper "The Crystallographic Information File (CIF):       #
# a New Standard Archive File for Crystallography" by S. R. Hall, F. H.      #
# Allen and I. D. Brown [Acta Cryst. (1991), A47, 655-685].                  #
#                                                                            #
# The current version of the core CIF dictionary is obtainable from          #
# ftp://ftp.iucr.org/pub/cif_core.dic.                                       #
#                                                                            #
# Software is freely available for graphical display of the structure(s)     #
# in this CIF. For information consult the CIF software page                 #
# http://www.iucr.org/resources/cif/software.                                #
#                                                                            #
# This file may be used for bona fide research purposes within the           #
# scientific community so long as proper attribution is given to the journal # 
# article from which it was obtained.                                        #
#                                                                            #
##############################################################################
data_I
_audit_creation_method     SHELXL-97
_chemical_name_systematic
;
3,7-dihydroxy-9-methoxy-1-methyl-6<i>H</i>-benzo[<i>c</i>]chromen-6-one
;
_chemical_name_common
;
Alternariol 9-<i>O</i>-methyl ether
;
_chemical_formula_moiety     'C15 H12 O5'
_chemical_formula_sum     'C15 H12 O5'
_chemical_formula_iupac     'C15 H12 O5'
_chemical_formula_weight     272.25
_chemical_melting_point     ?
_symmetry_cell_setting     triclinic
_symmetry_space_group_name_H-M     'P -1'
_symmetry_space_group_name_Hall     '-P 1'
loop_
    _symmetry_equiv_pos_as_xyz
    'x, y, z'
    '-x, -y, -z'
_cell_length_a     7.1819(7)
_cell_length_b     8.9393(8)
_cell_length_c     10.2511(10)
_cell_angle_alpha     105.296(5)
_cell_angle_beta     105.174(4)
_cell_angle_gamma     101.430(4)
_cell_volume     586.90(10)
_cell_formula_units_Z     2
_cell_measurement_reflns_used     4112
_cell_measurement_theta_min     2.692
_cell_measurement_theta_max     29.612
_cell_measurement_temperature     160(2)
_cell_special_details     ?
_exptl_crystal_description     'Plates'
_exptl_crystal_colour     'Colourless'
_exptl_crystal_size_max     0.29
_exptl_crystal_size_mid     0.13
_exptl_crystal_size_min     0.06
_exptl_crystal_density_diffrn     1.541
_exptl_crystal_density_meas     ?
_exptl_crystal_density_method     'not measured'
_exptl_crystal_F_000     284
_exptl_absorpt_coefficient_mu     0.117
_exptl_absorpt_correction_type     multi-scan
_exptl_absorpt_process_details     '(SADABS; Bruker, 2001)'
_exptl_absorpt_correction_T_min     0.9673
_exptl_absorpt_correction_T_max     0.9934
_exptl_special_details     ?
_diffrn_ambient_temperature     160(2)
_diffrn_radiation_type     MoK\a
_diffrn_radiation_wavelength     0.71073
_diffrn_radiation_source     'fine-focus sealed tube'
_diffrn_radiation_monochromator     graphite
_diffrn_measurement_device_type     'Bruker Kappa APEXII CCD'
_diffrn_measurement_method     '\f scans, and \w scans with \k offsets'
_diffrn_detector_area_resol_mean     ?
_diffrn_reflns_number     7824
_diffrn_reflns_av_R_equivalents     0.0203
_diffrn_reflns_av_sigmaI/netI     0.0204
_diffrn_reflns_theta_min     2.47
_diffrn_reflns_theta_max     25.00
_diffrn_reflns_theta_full     25.00
_diffrn_measured_fraction_theta_max     0.996
_diffrn_measured_fraction_theta_full     0.996
_diffrn_reflns_limit_h_min     -8
_diffrn_reflns_limit_h_max     8
_diffrn_reflns_limit_k_min     -10
_diffrn_reflns_limit_k_max     10
_diffrn_reflns_limit_l_min     -12
_diffrn_reflns_limit_l_max     12
_refine_special_details
;
Refinement of <i>F</i>^2^ against ALL reflections. The weighted <i>R</i>-factor
<i>wR</i> and goodness of fit <i>S</i> are based on <i>F</i>^2^, conventional
<i>R</i>-factors <i>R</i> are based on <i>F</i>, with <i>F</i> set to zero for
negative <i>F</i>^2^. The threshold expression of <i>F</i>^2^ >
\s(<i>F</i>^2^) is used only for calculating <i>R</i>-factors(gt) <i>etc</i>.
and is not relevant to the choice of reflections for refinement.
<i>R</i>-factors based on <i>F</i>^2^ are statistically about twice as large
as those based on <i>F</i>, and <i>R</i>- factors based on ALL data will be
even larger.
;
_reflns_number_total     2062
_reflns_number_gt     1718
_reflns_threshold_expression     I>2sigma(I)
_refine_ls_structure_factor_coef     Fsqd
_refine_ls_matrix_type     full
_refine_ls_R_factor_all     0.0412
_refine_ls_R_factor_gt     0.0329
_refine_ls_wR_factor_gt     0.0901
_refine_ls_wR_factor_ref     0.0959
_refine_ls_goodness_of_fit_ref     1.054
_refine_ls_restrained_S_all     1.054
_refine_ls_number_reflns     2062
_refine_ls_number_parameters     184
_refine_ls_number_restraints     0
_refine_ls_number_constraints     ?
_refine_ls_hydrogen_treatment     constr
_refine_ls_weighting_scheme     calc
_refine_ls_weighting_details
         'calc w=1/[\s^2^(Fo^2^)+(0.0511P)^2^+0.1544P] where P=(Fo^2^+2Fc^2^)/3'
_atom_sites_solution_hydrogens     geom
_atom_sites_solution_primary     direct
_atom_sites_solution_secondary     difmap
_refine_ls_shift/su_max     0.000
_refine_ls_shift/su_mean     0.000
_refine_diff_density_max     0.250
_refine_diff_density_min     -0.203
_refine_ls_extinction_method     none
_refine_ls_extinction_coef     ?
loop_
    _atom_type_symbol
    _atom_type_description
    _atom_type_scat_dispersion_real
    _atom_type_scat_dispersion_imag
    _atom_type_scat_source
    'C' 'C' 0.0033 0.0016
                         'International Tables Vol C Tables 4.2.6.8 and 6.1.1.4'
    'H' 'H' 0.0000 0.0000
                         'International Tables Vol C Tables 4.2.6.8 and 6.1.1.4'
    'O' 'O' 0.0106 0.0060
                         'International Tables Vol C Tables 4.2.6.8 and 6.1.1.4'
_computing_data_collection     '<i>APEX2</i> (Bruker, 2007)'
_computing_cell_refinement     '<i>SAINT</i> (Bruker, 2007)'
_computing_data_reduction     '<i>SAINT</i> (Bruker, 2007)'
_computing_structure_solution     '<i>SHELXS97</i> (Sheldrick, 2008)'
_computing_structure_refinement     '<i>SHELXL97</i> (Sheldrick, 2008)'
_computing_molecular_graphics     '<i>SHELXTL-Plus</i> (Sheldrick, 2008)'
_computing_publication_material     'SHELXL97 (Sheldrick, 2008)'
loop_
    _atom_site_type_symbol
    _atom_site_label
    _atom_site_fract_x
    _atom_site_fract_y
    _atom_site_fract_z
    _atom_site_U_iso_or_equiv
    _atom_site_adp_type
    _atom_site_calc_flag
    _atom_site_refinement_flags
    _atom_site_occupancy
    _atom_site_symmetry_multiplicity
    _atom_site_disorder_assembly
    _atom_site_disorder_group
    O O1 0.65936(15) -0.18780(12) 0.08182(10) 0.0292(3) Uani d . 1 1 . .
    H H1 0.7594 -0.2138 0.1163 0.044 Uiso calc R 1 1 . .
    O O2 0.84646(14) 0.13308(12) 0.56397(9) 0.0245(3) Uani d . 1 1 . .
    O O3 0.96545(14) 0.26527(12) 0.79381(10) 0.0267(3) Uani d . 1 1 . .
    O O4 0.78595(15) 0.45323(13) 0.91399(10) 0.0329(3) Uani d . 1 1 . .
    H H4 0.8735 0.4077 0.9083 0.049 Uiso calc R 1 1 . .
    O O5 0.17885(16) 0.48775(13) 0.61731(11) 0.0331(3) Uani d . 1 1 . .
    C C1 0.4041(2) 0.07774(16) 0.25561(14) 0.0202(3) Uani d . 1 1 . .
    C C2 0.4514(2) -0.03110(16) 0.15399(14) 0.0225(3) Uani d . 1 1 . .
    H H2 0.3642 -0.0722 0.0598 0.027 Uiso calc R 1 1 . .
    C C3 0.6240(2) -0.08085(16) 0.18775(14) 0.0219(3) Uani d . 1 1 . .
    C C4 0.7533(2) -0.02073(16) 0.32735(14) 0.0223(3) Uani d . 1 1 . .
    H H4A 0.8701 -0.0517 0.3529 0.027 Uiso calc R 1 1 . .
    C C5 0.7053(2) 0.08647(16) 0.42815(14) 0.0201(3) Uani d . 1 1 . .
    C C6 0.8305(2) 0.23648(16) 0.67963(14) 0.0208(3) Uani d . 1 1 . .
    C C7 0.66319(19) 0.30221(15) 0.66141(14) 0.0200(3) Uani d . 1 1 . .
    C C8 0.6471(2) 0.41025(16) 0.78306(14) 0.0232(3) Uani d . 1 1 . .
    C C9 0.4878(2) 0.47638(16) 0.77364(14) 0.0244(3) Uani d . 1 1 . .
    H H9 0.4787 0.5483 0.8542 0.029 Uiso calc R 1 1 . .
    C C10 0.3421(2) 0.43228(16) 0.64067(15) 0.0241(3) Uani d . 1 1 . .
    C C11 0.3534(2) 0.32476(17) 0.51851(14) 0.0249(3) Uani d . 1 1 . .
    H H11 0.2522 0.2980 0.4311 0.030 Uiso calc R 1 1 . .
    C C12 0.5112(2) 0.25710(15) 0.52416(14) 0.0197(3) Uani d . 1 1 . .
    C C13 0.5353(2) 0.14195(16) 0.40140(14) 0.0197(3) Uani d . 1 1 . .
    C C14 0.2119(2) 0.11934(18) 0.20211(14) 0.0267(3) Uani d . 1 1 . .
    H H14A 0.1482 0.0608 0.1014 0.040 Uiso calc R 1 1 . .
    H H14B 0.2416 0.2335 0.2180 0.040 Uiso calc R 1 1 . .
    H H14C 0.1232 0.0903 0.2528 0.040 Uiso calc R 1 1 . .
    C C15 0.1611(2) 0.60559(18) 0.73528(16) 0.0309(4) Uani d . 1 1 . .
    H H15A 0.1602 0.5618 0.8112 0.046 Uiso calc R 1 1 . .
    H H15B 0.0380 0.6330 0.7045 0.046 Uiso calc R 1 1 . .
    H H15C 0.2733 0.7010 0.7693 0.046 Uiso calc R 1 1 . .
loop_
    _atom_site_aniso_label
    _atom_site_aniso_U_11
    _atom_site_aniso_U_22
    _atom_site_aniso_U_33
    _atom_site_aniso_U_12
    _atom_site_aniso_U_13
    _atom_site_aniso_U_23
    O1 0.0335(6) 0.0342(6) 0.0220(5) 0.0176(5) 0.0108(4) 0.0050(4)
    O2 0.0216(5) 0.0295(5) 0.0189(5) 0.0119(4) 0.0028(4) 0.0029(4)
    O3 0.0210(5) 0.0307(6) 0.0217(5) 0.0091(4) 0.0008(4) 0.0033(4)
    O4 0.0267(6) 0.0418(6) 0.0203(5) 0.0153(5) 0.0002(4) -0.0020(4)
    O5 0.0346(6) 0.0396(6) 0.0266(5) 0.0252(5) 0.0080(4) 0.0050(5)
    C1 0.0205(7) 0.0210(7) 0.0199(7) 0.0052(5) 0.0071(5) 0.0084(5)
    C2 0.0224(7) 0.0254(7) 0.0178(7) 0.0049(6) 0.0046(5) 0.0075(6)
    C3 0.0261(7) 0.0211(7) 0.0211(7) 0.0070(6) 0.0121(6) 0.0071(6)
    C4 0.0204(7) 0.0251(7) 0.0245(7) 0.0100(6) 0.0086(6) 0.0095(6)
    C5 0.0188(7) 0.0223(7) 0.0180(7) 0.0049(5) 0.0045(5) 0.0069(5)
    C6 0.0188(7) 0.0203(7) 0.0204(7) 0.0032(5) 0.0055(6) 0.0046(6)
    C7 0.0185(7) 0.0194(7) 0.0212(7) 0.0041(5) 0.0060(6) 0.0067(6)
    C8 0.0216(7) 0.0227(7) 0.0203(7) 0.0033(6) 0.0039(6) 0.0044(6)
    C9 0.0278(8) 0.0215(7) 0.0228(7) 0.0090(6) 0.0098(6) 0.0031(6)
    C10 0.0239(7) 0.0238(7) 0.0278(7) 0.0112(6) 0.0090(6) 0.0102(6)
    C11 0.0259(7) 0.0282(8) 0.0188(7) 0.0123(6) 0.0037(6) 0.0055(6)
    C12 0.0198(7) 0.0187(7) 0.0205(7) 0.0045(5) 0.0064(5) 0.0075(6)
    C13 0.0197(7) 0.0200(7) 0.0202(7) 0.0054(5) 0.0069(5) 0.0080(6)
    C14 0.0243(8) 0.0326(8) 0.0191(7) 0.0106(6) 0.0037(6) 0.0040(6)
    C15 0.0335(8) 0.0301(8) 0.0333(8) 0.0185(7) 0.0152(7) 0.0065(7)
_geom_special_details
;
All e.s.d.'s (except the e.s.d. in the dihedral angle between two l.s. planes)
are estimated using the full covariance matrix. The cell e.s.d.'s are taken
into account individually in the estimation of e.s.d.'s in distances, angles
and torsion angles; correlations between e.s.d.'s in cell parameters are only
used when they are defined by crystal symmetry. An approximate (isotropic)
treatment of cell e.s.d.'s is used for estimating e.s.d.'s involving l.s.
planes.
;
loop_
    _geom_bond_atom_site_label_1
    _geom_bond_atom_site_label_2
    _geom_bond_site_symmetry_2
    _geom_bond_distance
    _geom_bond_publ_flag
    O1 C3 . 1.3602(16) ?
    O1 H1 . 0.8200 ?
    O2 C6 . 1.3446(16) ?
    O2 C5 . 1.3884(15) ?
    O3 C6 . 1.2344(16) ?
    O4 C8 . 1.3486(16) ?
    O4 H4 . 0.8200 ?
    O5 C10 . 1.3508(17) ?
    O5 C15 . 1.4317(16) ?
    C1 C2 . 1.3889(19) ?
    C1 C13 . 1.4305(18) ?
    C1 C14 . 1.5031(19) ?
    C2 C3 . 1.3890(19) ?
    C2 H2 . 0.9300 ?
    C3 C4 . 1.3784(18) ?
    C4 C5 . 1.3785(19) ?
    C4 H4A . 0.9300 ?
    C5 C13 . 1.3958(19) ?
    C6 C7 . 1.4299(19) ?
    C7 C8 . 1.4090(18) ?
    C7 C12 . 1.4338(18) ?
    C8 C9 . 1.382(2) ?
    C9 C10 . 1.3835(19) ?
    C9 H9 . 0.9300 ?
    C10 C11 . 1.3955(19) ?
    C11 C12 . 1.3819(19) ?
    C11 H11 . 0.9300 ?
    C12 C13 . 1.4743(18) ?
    C14 H14A . 0.9600 ?
    C14 H14B . 0.9600 ?
    C14 H14C . 0.9600 ?
    C15 H15A . 0.9600 ?
    C15 H15B . 0.9600 ?
    C15 H15C . 0.9600 ?
loop_
    _geom_angle_atom_site_label_1
    _geom_angle_atom_site_label_2
    _geom_angle_atom_site_label_3
    _geom_angle_site_symmetry_1
    _geom_angle_site_symmetry_3
    _geom_angle
    _geom_angle_publ_flag
    C3 O1 H1 . . 109.5 ?
    C6 O2 C5 . . 122.41(10) ?
    C8 O4 H4 . . 109.5 ?
    C10 O5 C15 . . 118.10(11) ?
    C2 C1 C13 . . 119.78(12) ?
    C2 C1 C14 . . 116.06(11) ?
    C13 C1 C14 . . 124.16(12) ?
    C1 C2 C3 . . 122.49(12) ?
    C1 C2 H2 . . 118.8 ?
    C3 C2 H2 . . 118.8 ?
    O1 C3 C4 . . 122.22(12) ?
    O1 C3 C2 . . 118.81(12) ?
    C4 C3 C2 . . 118.97(12) ?
    C3 C4 C5 . . 118.40(12) ?
    C3 C4 H4A . . 120.8 ?
    C5 C4 H4A . . 120.8 ?
    C4 C5 O2 . . 111.77(11) ?
    C4 C5 C13 . . 125.54(12) ?
    O2 C5 C13 . . 122.68(12) ?
    O3 C6 O2 . . 115.38(12) ?
    O3 C6 C7 . . 125.97(12) ?
    O2 C6 C7 . . 118.65(11) ?
    C8 C7 C6 . . 118.38(11) ?
    C8 C7 C12 . . 120.11(12) ?
    C6 C7 C12 . . 121.49(12) ?
    O4 C8 C9 . . 116.98(12) ?
    O4 C8 C7 . . 121.56(12) ?
    C9 C8 C7 . . 121.46(12) ?
    C8 C9 C10 . . 117.96(12) ?
    C8 C9 H9 . . 121.0 ?
    C10 C9 H9 . . 121.0 ?
    O5 C10 C9 . . 123.74(12) ?
    O5 C10 C11 . . 114.42(12) ?
    C9 C10 C11 . . 121.84(12) ?
    C12 C11 C10 . . 121.63(12) ?
    C12 C11 H11 . . 119.2 ?
    C10 C11 H11 . . 119.2 ?
    C11 C12 C7 . . 116.99(12) ?
    C11 C12 C13 . . 125.49(12) ?
    C7 C12 C13 . . 117.51(12) ?
    C5 C13 C1 . . 114.81(12) ?
    C5 C13 C12 . . 117.24(12) ?
    C1 C13 C12 . . 127.96(12) ?
    C1 C14 H14A . . 109.5 ?
    C1 C14 H14B . . 109.5 ?
    H14A C14 H14B . . 109.5 ?
    C1 C14 H14C . . 109.5 ?
    H14A C14 H14C . . 109.5 ?
    H14B C14 H14C . . 109.5 ?
    O5 C15 H15A . . 109.5 ?
    O5 C15 H15B . . 109.5 ?
    H15A C15 H15B . . 109.5 ?
    O5 C15 H15C . . 109.5 ?
    H15A C15 H15C . . 109.5 ?
    H15B C15 H15C . . 109.5 ?
loop_
    _geom_torsion_atom_site_label_1
    _geom_torsion_atom_site_label_2
    _geom_torsion_atom_site_label_3
    _geom_torsion_atom_site_label_4
    _geom_torsion_site_symmetry_1
    _geom_torsion_site_symmetry_2
    _geom_torsion_site_symmetry_3
    _geom_torsion_site_symmetry_4
    _geom_torsion
    _geom_torsion_publ_flag
    C13 C1 C2 C3 . . . . -0.4(2) ?
    C14 C1 C2 C3 . . . . -179.96(13) ?
    C1 C2 C3 O1 . . . . -179.96(12) ?
    C1 C2 C3 C4 . . . . 0.3(2) ?
    O1 C3 C4 C5 . . . . -179.60(12) ?
    C2 C3 C4 C5 . . . . 0.2(2) ?
    C3 C4 C5 O2 . . . . 178.48(11) ?
    C3 C4 C5 C13 . . . . -0.5(2) ?
    C6 O2 C5 C4 . . . . -179.66(12) ?
    C6 O2 C5 C13 . . . . -0.6(2) ?
    C5 O2 C6 O3 . . . . 179.01(11) ?
    C5 O2 C6 C7 . . . . -0.80(19) ?
    O3 C6 C7 C8 . . . . 0.1(2) ?
    O2 C6 C7 C8 . . . . 179.88(12) ?
    O3 C6 C7 C12 . . . . -178.21(13) ?
    O2 C6 C7 C12 . . . . 1.6(2) ?
    C6 C7 C8 O4 . . . . 0.7(2) ?
    C12 C7 C8 O4 . . . . 179.02(12) ?
    C6 C7 C8 C9 . . . . -179.00(13) ?
    C12 C7 C8 C9 . . . . -0.7(2) ?
    O4 C8 C9 C10 . . . . -179.16(12) ?
    C7 C8 C9 C10 . . . . 0.5(2) ?
    C15 O5 C10 C9 . . . . 3.5(2) ?
    C15 O5 C10 C11 . . . . -176.59(12) ?
    C8 C9 C10 O5 . . . . 179.73(13) ?
    C8 C9 C10 C11 . . . . -0.1(2) ?
    O5 C10 C11 C12 . . . . 179.96(12) ?
    C9 C10 C11 C12 . . . . -0.2(2) ?
    C10 C11 C12 C7 . . . . 0.1(2) ?
    C10 C11 C12 C13 . . . . 179.58(12) ?
    C8 C7 C12 C11 . . . . 0.4(2) ?
    C6 C7 C12 C11 . . . . 178.63(12) ?
    C8 C7 C12 C13 . . . . -179.21(12) ?
    C6 C7 C12 C13 . . . . -0.93(19) ?
    C4 C5 C13 C1 . . . . 0.4(2) ?
    O2 C5 C13 C1 . . . . -178.50(11) ?
    C4 C5 C13 C12 . . . . -179.87(12) ?
    O2 C5 C13 C12 . . . . 1.2(2) ?
    C2 C1 C13 C5 . . . . 0.05(19) ?
    C14 C1 C13 C5 . . . . 179.61(12) ?
    C2 C1 C13 C12 . . . . -179.65(12) ?
    C14 C1 C13 C12 . . . . -0.1(2) ?
    C11 C12 C13 C5 . . . . -179.96(13) ?
    C7 C12 C13 C5 . . . . -0.44(19) ?
    C11 C12 C13 C1 . . . . -0.3(2) ?
    C7 C12 C13 C1 . . . . 179.25(12) ?
loop_
    _geom_hbond_atom_site_label_D
    _geom_hbond_atom_site_label_H
    _geom_hbond_atom_site_label_A
    _geom_hbond_site_symmetry_A
    _geom_hbond_distance_DH
    _geom_hbond_distance_HA
    _geom_hbond_distance_DA
    _geom_hbond_angle_DHA
    O4 H4 O4 2_767 0.82 2.47 2.9371(19) 117.0
    C9 H9 O1 1_566 0.93 2.64 3.4645(16) 147.5
    C4 H4A O2 2_756 0.93 2.32 3.2511(16) 174.3
    O4 H4 O3 . 0.82 1.84 2.5692(13) 147.5
    O1 H1 O3 2_756 0.82 2.14 2.9619(13) 175.7
_iucr_refine_instructions_details
;
TITL Alternariol 9<i>o</i>methyl ether_P1 in P1          New: P-1
CELL  0.71073    7.1819    8.9393   10.2511   105.296   105.174   101.430
ZERR  2           0.0007    0.0008    0.0010     0.005     0.004     0.004
LATT 1
SFAC C  H  O
UNIT 30  24  10
OMIT -3 50
L.S. 15
ACTA
BOND $H
FMAP 2
PLAN -20
CONF
SIZE 0.287 0.133 0.057
HTAB  O1 O3_$1
HTAB  O4 O3
HTAB  C4 O2_$1
HTAB C9 O1_$2
HTAB O4 O4_$3
EQIV $2 x, 1+y, 1+z
EQIV $3 2-x, 1-y, 2-z
EQIV  $1 2-x, -y, 1-z
WGHT   0.051100   0.000000
FVAR 0.188120
O1     3   0.659356  -0.187797   0.081823  11.000000   0.033470 =
           0.034170   0.022010   0.005000   0.010790   0.017610
AFIX 147
H1     2   0.759438  -0.213807   0.116337  11.000000  -1.500000
AFIX 0
O2     3   0.846465   0.133075   0.563971  11.000000   0.021620 =
           0.029500   0.018880   0.002940   0.002830   0.011890
O3     3   0.965448   0.265267   0.793806  11.000000   0.021010 =
           0.030710   0.021680   0.003260   0.000770   0.009090
O4     3   0.785945   0.453231   0.913994  11.000000   0.026660 =
           0.041790   0.020320  -0.001980   0.000160   0.015270
AFIX 83
H4     2   0.873472   0.407698   0.908264  11.000000  -1.500000
AFIX 0
O5     3   0.178849   0.487751   0.617306  11.000000   0.034570 =
           0.039630   0.026560   0.004990   0.008010   0.025190
C1     1   0.404102   0.077742   0.255612  11.000000   0.020480 =
           0.021030   0.019890   0.008430   0.007090   0.005160
C2     1   0.451421  -0.031100   0.153993  11.000000   0.022360 =
           0.025370   0.017830   0.007470   0.004560   0.004950
AFIX 43
H2     2   0.364233  -0.072235   0.059776  11.000000  -1.200000
AFIX 0
C3     1   0.624031  -0.080847   0.187747  11.000000   0.026070 =
           0.021140   0.021150   0.007140   0.012070   0.007010
C4     1   0.753316  -0.020726   0.327354  11.000000   0.020420 =
           0.025060   0.024470   0.009530   0.008640   0.010030
AFIX 43
H4A    2   0.870145  -0.051729   0.352931  11.000000  -1.200000
AFIX 0
C5     1   0.705263   0.086468   0.428153  11.000000   0.018770 =
           0.022290   0.017990   0.006930   0.004540   0.004870
C6     1   0.830516   0.236485   0.679626  11.000000   0.018830 =
           0.020280   0.020360   0.004630   0.005540   0.003250
C7     1   0.663187   0.302209   0.661410  11.000000   0.018540 =
           0.019360   0.021210   0.006680   0.006050   0.004130
C8     1   0.647121   0.410253   0.783055  11.000000   0.021570 =
           0.022670   0.020290   0.004430   0.003860   0.003300
C9     1   0.487759   0.476383   0.773645  11.000000   0.027840 =
           0.021530   0.022800   0.003080   0.009820   0.009000
AFIX 43
H9     2   0.478663   0.548333   0.854227  11.000000  -1.200000
AFIX 0
C10    1   0.342136   0.432282   0.640666  11.000000   0.023940 =
           0.023750   0.027760   0.010200   0.009030   0.011170
C11    1   0.353416   0.324764   0.518509  11.000000   0.025870 =
           0.028190   0.018840   0.005540   0.003670   0.012260
AFIX 43
H11    2   0.252222   0.297985   0.431134  11.000000  -1.200000
AFIX 0
C12    1   0.511224   0.257100   0.524158  11.000000   0.019780 =
           0.018700   0.020530   0.007490   0.006450   0.004520
C13    1   0.535262   0.141949   0.401400  11.000000   0.019700 =
           0.020020   0.020220   0.007980   0.006880   0.005390
C14    1   0.211905   0.119344   0.202115  11.000000   0.024290 =
           0.032640   0.019100   0.003990   0.003740   0.010650
AFIX 137
H14A   2   0.148156   0.060812   0.101419  11.000000  -1.500000
H14B   2   0.241555   0.233513   0.217966  11.000000  -1.500000
H14C   2   0.123248   0.090280   0.252791  11.000000  -1.500000
AFIX 0
C15    1   0.161122   0.605587   0.735275  11.000000   0.033450 =
           0.030130   0.033330   0.006510   0.015220   0.018460
AFIX 137
H15A   2   0.160157   0.561803   0.811206  11.000000  -1.500000
H15B   2   0.038038   0.632983   0.704461  11.000000  -1.500000
H15C   2   0.273284   0.700987   0.769258  11.000000  -1.500000
AFIX
HKLF 4
END
HKLF 4
REM  Sreekant1_P1 in P1          New: P-1
REM R1=  0.0329 for   1718 Fo > 4sig(Fo)  and  0.0412 for all   2062 data
REM    184 parameters refined using      0 restraints
;
data_global
_journal_date_recd_electronic     2012-04-03
_journal_date_accepted     2012-04-05
_journal_name_full     'Acta Crystallographica, Section E'
_journal_year     2012
_journal_volume     68
_journal_issue      5
_journal_page_first     o1471
_journal_page_last     o1471
_journal_paper_category     QO
_journal_paper_doi     10.1107/S1600536812015000
_journal_coeditor_code     HG5207
_publ_contact_author_name     'Professor B. Neilan'
_publ_contact_author_address
;
School of Chemistry
University of New South Wales
Sydney, 2052 NSW
Australia
;
_publ_contact_author_email     'b.neilan@unsw.edu.au'
_publ_contact_author_fax     '0061 2 93851483'
_publ_contact_author_phone     '0061 2 93853235'
_publ_section_title
;
Alternariol 9-<i>O</i>-methyl ether
;
loop_
    _publ_author_name
    _publ_author_footnote
    _publ_author_address
    'Sreekanth Dasari ' .
;
School of Biotechnology and Biomolecular Sciences
University of New South Wales
Sydney, 2052 NSW
Australia
;
    'Bhadbhade, Mohan' .
;
Mark Wainwright Analytical Centre
University of New South Wales
Sydney, 2052 NSW
Australia
;
    'Neilan, Brett A.' .
;
School of Biotechnology and Biomolecular Sciences
University of New South Wales
Sydney, 2052 NSW
Australia
;
_publ_section_synopsis     .
