# Supplementary material for: Alternariol 9-O-methyl ether
Source: Acta Crystallogr Sect E Struct Rep Online. 2012 Apr 21;68(Pt 5):o1471. doi: 10.1107/S1600536812015000 (PMC3344582; doi:10.1107/S1600536812015000)
Supplement: Supplementary file 2 [file e-68-o1471-Isup2.hkl]

# 
# h,k,l, Fc-squared, Fo-squared, sigma(Fo-squared) and status flag 
# 
data_I
_shelx_title ' Sreekant1_P1 in P1          New: P-1' 
_shelx_refln_list_code          4 
_shelx_F_calc_maximum      170.19 
_exptl_crystal_F_000       284.00 
_reflns_d_resolution_high  0.8409 
 
loop_ 
 _symmetry_equiv_pos_as_xyz 
 'x, y, z' 
 '-x, -y, -z' 
 
_cell_length_a     7.1819 
_cell_length_b     8.9393 
_cell_length_c    10.2511 
_cell_angle_alpha 105.296 
_cell_angle_beta  105.174 
_cell_angle_gamma 101.430 
 
_shelx_F_squared_multiplier     1.000 
 
loop_ 
 _refln_index_h 
 _refln_index_k 
 _refln_index_l 
 _refln_F_squared_calc 
 _refln_F_squared_meas 
 _refln_F_squared_sigma 
 _refln_observed_status 
   1   0   0     1891.59     1804.49     29.86 o 
   2   0   0      865.85      762.20      6.89 o 
   3   0   0      171.17      164.67      1.71 o 
   4   0   0       31.20       33.01      0.70 o 
   5   0   0       67.93       67.09      1.12 o 
   6   0   0      474.71      489.89      7.18 o 
   7   0   0       80.84       81.50      2.63 o 
  -8   1   0       17.76       23.66      1.69 o 
  -7   1   0        2.92        1.96      0.75 o 
  -6   1   0       45.90       47.22      1.23 o 
  -5   1   0       38.60       41.18      1.16 o 
  -4   1   0       41.76       41.46      0.74 o 
  -3   1   0        3.24        1.99      0.24 o 
  -2   1   0      703.73      662.26      5.50 o 
  -1   1   0      755.09      688.59      8.04 o 
   0   1   0       12.62        7.35      1.41 o 
   1   1   0       19.92       21.92      0.50 o 
   2   1   0     1181.57     1101.25     10.83 o 
   3   1   0      127.10      120.36      1.32 o 
   4   1   0       25.09       23.51      0.54 o 
   5   1   0        6.10        6.42      0.55 o 
   6   1   0      300.38      315.08      4.83 o 
   7   1   0      377.65      373.49      7.32 o 
  -8   2   0        3.46        4.80      1.70 o 
  -7   2   0       32.90       29.11      2.26 o 
  -6   2   0       57.21       53.35      1.53 o 
  -5   2   0       31.24       29.16      0.90 o 
  -4   2   0        4.01        6.00      0.44 o 
  -3   2   0      732.92      744.66      7.05 o 
  -2   2   0      585.47      592.97      5.95 o 
  -1   2   0       67.70       61.42      0.70 o 
   0   2   0      487.65      470.71      4.22 o 
   1   2   0     1146.51     1102.92     10.93 o 
   2   2   0      121.12      116.24      1.39 o 
   3   2   0      241.88      231.09      2.76 o 
   4   2   0        1.71        2.03      0.32 o 
   5   2   0       49.13       50.79      0.96 o 
   6   2   0      409.50      417.71      6.23 o 
   7   2   0       29.62       30.05      1.62 o 
  -8   3   0       24.56       22.04      1.98 o 
  -7   3   0        1.59        0.85      1.13 o 
  -6   3   0        0.14        0.57      0.85 o 
  -5   3   0        0.03       -0.16      0.22 o 
  -4   3   0        8.64        6.46      0.28 o 
  -3   3   0     1699.88     1896.21     24.12 o 
  -2   3   0       22.55       14.28      0.45 o 
  -1   3   0       28.95       25.97      0.37 o 
   0   3   0      458.80      455.61      3.89 o 
   1   3   0        0.02        0.65      0.28 o 
   2   3   0       88.85       87.83      1.26 o 
   3   3   0      109.85      112.30      1.52 o 
   4   3   0        2.50        3.04      0.40 o 
   5   3   0        9.72       12.20      0.57 o 
   6   3   0      183.22      189.62      3.52 o 
  -8   4   0        4.45        5.65      1.41 o 
  -7   4   0      210.65      170.11      5.37 o 
  -6   4   0       83.92       64.43      2.54 o 
  -5   4   0        0.86        1.24      0.29 o 
  -4   4   0        2.90        3.09      0.49 o 
  -3   4   0       46.70       58.02      1.18 o 
  -2   4   0      550.11      550.13      6.19 o 
  -1   4   0       95.24       90.78      0.95 o 
   0   4   0       60.54       61.90      0.77 o 
   1   4   0        8.77        7.65      0.44 o 
   2   4   0        0.12        0.57      0.30 o 
   3   4   0       46.97       50.98      0.98 o 
   4   4   0      610.56      620.98      6.92 o 
   5   4   0        0.09       -0.06      0.95 o 
   6   4   0       24.88       24.14      1.36 o 
  -8   5   0       16.73       15.26      1.41 o 
  -7   5   0       16.06       13.28      1.41 o 
  -6   5   0       93.94       89.67      2.83 o 
  -5   5   0      105.01      109.05      1.92 o 
  -4   5   0       51.04       51.74      1.19 o 
  -3   5   0      107.03      117.18      1.36 o 
  -2   5   0       12.38       12.94      0.41 o 
  -1   5   0        1.64        0.90      0.18 o 
   0   5   0      252.24      266.79      3.24 o 
   1   5   0       18.91       23.51      0.57 o 
   2   5   0        0.39        0.47      0.35 o 
   3   5   0        3.16        3.77      0.38 o 
   4   5   0        0.26       -0.34      0.69 o 
   5   5   0        3.72        3.72      0.77 o 
  -7   6   0        6.49        8.48      1.13 o 
  -6   6   0        0.56        1.46      0.57 o 
  -5   6   0        2.53        1.13      0.85 o 
  -4   6   0       86.30       87.34      1.94 o 
  -3   6   0       75.93       79.23      1.07 o 
  -2   6   0       21.65       22.07      0.91 o 
  -1   6   0       33.47       37.76      0.62 o 
   0   6   0      113.47      125.27      1.91 o 
   1   6   0       46.25       48.43      1.20 o 
   2   6   0        0.07       -0.07      0.38 o 
   3   6   0       15.13       13.76      0.86 o 
   4   6   0        0.08        0.07      0.66 o 
   5   6   0       11.17       11.96      1.24 o 
  -5   7   0      159.69      147.79      4.24 o 
  -4   7   0      113.70      117.04      1.76 o 
  -3   7   0        5.29        5.48      0.44 o 
  -2   7   0        9.03        8.27      0.55 o 
  -1   7   0      164.63      168.86      2.71 o 
   0   7   0       32.61       36.86      1.10 o 
   1   7   0       51.92       52.14      2.12 o 
   2   7   0        1.27        1.91      0.75 o 
   3   7   0        1.34        2.17      1.04 o 
   4   7   0        0.01       -0.85      0.82 o 
  -5   8   0       35.05       34.47      2.26 o 
  -4   8   0      261.81      269.09      4.78 o 
  -3   8   0     1340.58     1379.06     22.13 o 
  -2   8   0      119.51      134.12      2.98 o 
  -1   8   0       21.00       18.95      1.18 o 
   0   8   0        4.12        4.99      1.38 o 
   1   8   0      136.26      139.27      2.87 o 
   2   8   0        1.23        0.14      1.00 o 
   3   8   0       22.34       22.61      2.26 o 
  -5   9   0        4.75        5.37      0.85 o 
  -4   9   0       28.74       27.98      1.70 o 
  -3   9   0       99.24      110.43      2.69 o 
  -2   9   0       20.69       23.03      1.40 o 
  -1   9   0        2.85        1.84      1.27 o 
   0   9   0        0.07       -0.47      0.88 o 
   1   9   0        4.86        2.98      1.09 o 
  -4  10   0        2.56        1.98      1.13 o 
  -3  10   0        0.09        0.28      1.13 o 
  -2  10   0       30.05       31.65      2.54 o 
  -1  10   0        1.39        2.83      1.09 o 
   0 -10   1        0.18        0.13      0.88 o 
   1 -10   1        4.73        5.22      1.09 o 
   2 -10   1      500.94      498.19     14.13 o 
   3 -10   1       21.64       20.35      1.98 o 
   4 -10   1       40.54       44.93      2.26 o 
  -2  -9   1        0.64       -0.72      1.41 o 
  -1  -9   1        4.80        4.62      1.09 o 
   0  -9   1       33.35       34.25      1.69 o 
   1  -9   1       67.12       71.35      3.11 o 
   2  -9   1       34.86       35.60      1.84 o 
   3  -9   1      122.91      122.95      3.00 o 
   4  -9   1        2.32        1.66      1.84 o 
   5  -9   1        5.57        6.64      0.73 o 
  -3  -8   1        0.11       -0.42      1.00 o 
  -2  -8   1        0.10        0.36      0.70 o 
  -1  -8   1       11.87       13.25      1.06 o 
   0  -8   1      111.19      109.65      2.27 o 
   1  -8   1        0.17       -0.80      0.53 o 
   2  -8   1        4.51        4.53      0.70 o 
   3  -8   1        1.77        2.39      0.55 o 
   4  -8   1      117.95      116.25      2.69 o 
   5  -8   1        2.68        3.45      0.51 o 
  -4  -7   1        6.96        7.45      1.49 o 
  -3  -7   1        9.54        9.20      0.91 o 
  -2  -7   1       11.15       11.28      0.46 o 
  -1  -7   1      524.97      520.59     10.79 o 
   0  -7   1      222.91      229.06      4.65 o 
   1  -7   1        3.80        3.30      0.44 o 
   2  -7   1        4.70        4.61      0.39 o 
   3  -7   1       91.03       90.64      1.31 o 
   4  -7   1       38.31       37.44      0.95 o 
   5  -7   1       43.93       32.50      1.98 o 
   6  -7   1       62.33       57.08      1.98 o 
   7  -7   1        6.03        5.65      0.85 o 
  -5  -6   1       41.89       41.46      1.78 o 
  -4  -6   1        1.01        0.12      0.66 o 
  -3  -6   1        9.19        9.14      0.77 o 
  -2  -6   1        3.80        5.38      0.45 o 
  -1  -6   1       73.18       70.45      1.60 o 
   0  -6   1        2.38        1.65      0.37 o 
   1  -6   1       97.11       92.31      1.15 o 
   2  -6   1       45.26       48.75      0.79 o 
   3  -6   1        0.08       -0.23      0.26 o 
   4  -6   1        0.02        0.28      0.47 o 
   5  -6   1       44.63       36.34      0.86 o 
   6  -6   1      483.18      410.31     10.74 o 
   7  -6   1        8.79       13.85      1.41 o 
  -6  -5   1        2.93        3.11      1.20 o 
  -5  -5   1       16.00       15.95      0.91 o 
  -4  -5   1      216.96      226.31      2.90 o 
  -3  -5   1       79.85       78.33      1.66 o 
  -2  -5   1       28.71       27.24      0.68 o 
  -1  -5   1        0.49        0.04      0.23 o 
   0  -5   1       70.80       70.40      1.49 o 
   1  -5   1      144.10      132.49      1.42 o 
   2  -5   1      171.93      168.43      1.84 o 
   3  -5   1       36.21       34.35      0.56 o 
   4  -5   1       18.79       16.40      0.45 o 
   5  -5   1       75.00       65.46      1.13 o 
   6  -5   1       36.50       31.93      1.70 o 
   7  -5   1        2.56        3.11      1.13 o 
  -6  -4   1        3.02        3.31      1.28 o 
  -5  -4   1        1.21        1.03      0.47 o 
  -4  -4   1        5.92        6.81      0.50 o 
  -3  -4   1      241.35      245.78      3.95 o 
  -2  -4   1       67.29       56.94      1.06 o 
  -1  -4   1       89.43       95.55      1.45 o 
   0  -4   1      231.11      218.25      2.75 o 
   1  -4   1       11.89       11.74      0.35 o 
   2  -4   1        0.13       -0.28      0.28 o 
   3  -4   1      264.89      279.84      3.56 o 
   4  -4   1      165.88      158.80      1.94 o 
   5  -4   1        5.83        5.64      0.40 o 
   6  -4   1       33.83       28.82      1.70 o 
   7  -4   1       24.90       21.19      1.70 o 
   8  -4   1       27.99       31.93      2.26 o 
  -7  -3   1      320.12      307.16      9.89 o 
  -6  -3   1        1.09        0.85      0.88 o 
  -5  -3   1        3.12        2.94      0.47 o 
  -4  -3   1        7.41        6.30      0.44 o 
  -3  -3   1      112.64      109.75      2.60 o 
  -2  -3   1       13.41       11.87      0.66 o 
  -1  -3   1     1231.00     1218.44     15.68 o 
   0  -3   1       49.87       49.54      0.95 o 
   1  -3   1      602.18      591.00      5.40 o 
   2  -3   1     1986.67     2166.36     22.45 o 
   3  -3   1     1618.33     1811.88     18.86 o 
   4  -3   1        9.64       13.59      0.46 o 
   5  -3   1       68.84       70.67      1.05 o 
   6  -3   1        4.77        6.44      0.99 o 
   7  -3   1       30.54       37.77      3.39 o 
   8  -3   1        2.99        2.26      1.41 o 
  -7  -2   1      287.95      310.93     16.95 o 
  -6  -2   1        0.70       -0.02      0.61 o 
  -5  -2   1       73.29       75.36      1.53 o 
  -4  -2   1       25.85       25.36      0.76 o 
  -3  -2   1        7.69        6.24      0.32 o 
  -2  -2   1        0.01        0.07      0.42 o 
  -1  -2   1     9623.65     9624.65    122.22 o 
   0  -2   1     1078.00     1031.28     15.17 o 
   1  -2   1     1082.11     1020.27      8.95 o 
   2  -2   1      618.02      614.73      6.47 o 
   3  -2   1       63.33       72.18      0.88 o 
   4  -2   1      127.05      123.56      1.32 o 
   5  -2   1      114.28      120.00      1.69 o 
   6  -2   1       26.65       26.18      1.40 o 
   7  -2   1        0.18        0.75      0.88 o 
  -7  -1   1        0.23        0.04      0.70 o 
  -6  -1   1        8.18        8.54      0.85 o 
  -5  -1   1       16.28       16.96      0.93 o 
  -4  -1   1      271.77      273.87      2.87 o 
  -3  -1   1       13.76       12.43      0.41 o 
  -2  -1   1      411.37      388.02      3.67 o 
  -1  -1   1      732.64      692.26      9.14 o 
   1  -1   1        0.89        0.44      0.19 o 
   2  -1   1      209.41      222.68      1.96 o 
   3  -1   1      216.54      244.42      2.32 o 
   4  -1   1       69.21       72.00      1.13 o 
   5  -1   1        0.19        0.19      0.40 o 
   6  -1   1       81.36       82.96      1.94 o 
   7  -1   1        0.00       -1.07      0.88 o 
  -8   0   1        0.89        1.84      1.00 o 
  -7   0   1        0.90        0.20      0.62 o 
  -6   0   1        6.97        7.42      0.75 o 
  -5   0   1      176.65      177.43      2.33 o 
  -4   0   1        0.15       -0.13      0.31 o 
  -3   0   1      598.76      607.99      4.94 o 
  -2   0   1      179.58      170.26      1.50 o 
  -1   0   1      121.38      108.37      2.30 o 
   1   0   1       11.24       10.33      0.26 o 
   2   0   1        7.12        6.84      0.23 o 
   3   0   1       18.31       15.45      0.30 o 
   4   0   1       46.94       49.27      0.89 o 
   5   0   1       15.80       16.74      0.61 o 
   6   0   1      282.59      285.08      5.75 o 
   7   0   1       39.75       44.18      3.25 o 
  -8   1   1        4.51        5.37      1.70 o 
  -7   1   1       13.10       14.13      1.98 o 
  -6   1   1       16.94       18.46      0.73 o 
  -5   1   1       21.04       16.80      0.58 o 
  -4   1   1     1787.20     1978.01     17.79 o 
  -3   1   1     2170.94     2349.17     18.04 o 
  -2   1   1      818.26      804.72      5.90 o 
  -1   1   1      266.14      251.70      2.22 o 
   0   1   1     1060.70     1018.57      7.32 o 
   1   1   1      768.80      700.29      6.32 o 
   2   1   1       38.27       34.92      0.55 o 
   3   1   1      191.27      194.70      2.11 o 
   4   1   1        7.57        6.90      0.40 o 
   5   1   1       69.52       67.09      1.32 o 
   6   1   1      411.46      415.47      7.68 o 
   7   1   1      203.40      201.72      3.76 o 
  -8   2   1        4.48        4.24      1.41 o 
  -7   2   1        1.54        2.64      0.88 o 
  -6   2   1        2.07        1.45      0.71 o 
  -5   2   1       81.77       78.42      1.71 o 
  -4   2   1       45.27       43.86      0.71 o 
  -3   2   1      472.97      471.19      4.52 o 
  -2   2   1       68.10       66.90      0.82 o 
  -1   2   1      366.69      337.25      2.57 o 
   0   2   1       46.68       52.32      0.53 o 
   1   2   1      389.20      368.62      3.18 o 
   2   2   1      702.32      713.73      6.10 o 
   3   2   1      391.34      427.31      4.40 o 
   4   2   1       10.83       11.06      0.46 o 
   5   2   1       10.21       11.59      0.59 o 
   6   2   1       19.17       19.33      1.29 o 
  -8   3   1       25.32       26.56      2.26 o 
  -7   3   1      100.28       92.57      2.49 o 
  -6   3   1       60.09       53.18      2.21 o 
  -5   3   1        8.13        7.70      0.42 o 
  -4   3   1        7.55        5.43      0.34 o 
  -3   3   1        4.70        6.10      0.40 o 
  -2   3   1       50.87       44.58      0.57 o 
  -1   3   1      297.88      291.06      2.40 o 
   0   3   1      222.00      221.58      1.77 o 
   1   3   1        2.78        3.94      0.28 o 
   2   3   1      185.83      190.51      2.07 o 
   3   3   1      496.11      511.09      5.64 o 
   4   3   1       71.95       74.06      1.38 o 
   5   3   1       10.74       10.06      0.83 o 
   6   3   1       23.95       25.25      1.62 o 
  -8   4   1       12.93       18.09      1.70 o 
  -7   4   1      206.04      177.18      5.37 o 
  -6   4   1        8.59        6.87      0.46 o 
  -5   4   1        1.32        1.35      0.29 o 
  -4   4   1       19.34       18.75      0.66 o 
  -3   4   1       18.51       22.58      0.57 o 
  -2   4   1      364.82      376.79      3.78 o 
  -1   4   1       33.14       36.28      0.56 o 
   0   4   1       12.53       11.34      0.35 o 
   1   4   1       22.51       23.68      0.59 o 
   2   4   1       21.93       23.29      0.71 o 
   3   4   1        0.08        0.39      0.38 o 
   4   4   1        3.41        3.30      0.52 o 
   5   4   1        6.10        5.99      0.80 o 
   6   4   1        1.05        1.96      0.91 o 
  -8   5   1        4.39        7.35      1.41 o 
  -7   5   1       72.66       68.67      2.54 o 
  -6   5   1       90.41       72.62      1.80 o 
  -5   5   1        0.34       -0.28      0.85 o 
  -4   5   1       54.37       50.25      1.02 o 
  -3   5   1        0.05        0.53      0.27 o 
  -2   5   1      168.71      167.60      1.88 o 
  -1   5   1      667.14      717.94      6.04 o 
   0   5   1     1584.86     1642.15     14.48 o 
   1   5   1      101.66       89.87      1.58 o 
   2   5   1       24.11       23.40      0.71 o 
   3   5   1       11.55       12.03      0.77 o 
   4   5   1        0.24        0.53      0.62 o 
   5   5   1        0.67        0.85      0.65 o 
  -7   6   1        2.01        1.98      0.85 o 
  -6   6   1        8.00        7.35      1.13 o 
  -5   6   1      284.43      286.82      7.06 o 
  -4   6   1      226.07      227.75      3.04 o 
  -3   6   1       14.14       15.40      0.57 o 
  -2   6   1       20.57       19.59      0.83 o 
  -1   6   1      210.48      217.41      3.27 o 
   0   6   1       28.63       26.25      0.71 o 
   1   6   1       13.04       10.50      0.53 o 
   2   6   1        5.04        4.99      0.66 o 
   3   6   1        4.02        4.33      0.77 o 
   4   6   1        0.06        0.35      0.62 o 
  -6   7   1        5.76        4.80      1.13 o 
  -5   7   1        3.62        2.54      0.80 o 
  -4   7   1      332.11      340.60      4.41 o 
  -3   7   1       25.23       26.19      0.80 o 
  -2   7   1      145.18      147.91      1.88 o 
  -1   7   1       15.87       17.56      0.66 o 
   0   7   1       25.13       26.84      0.89 o 
   1   7   1        4.02        5.06      0.86 o 
   2   7   1       19.32       20.95      1.92 o 
   3   7   1       17.45       19.96      1.29 o 
  -5   8   1       45.76       48.35      1.20 o 
  -4   8   1        0.13       -0.13      0.70 o 
  -3   8   1      515.64      533.66      9.69 o 
  -2   8   1        8.86       10.88      0.94 o 
  -1   8   1        1.15        0.64      0.57 o 
   0   8   1       14.57       14.02      1.20 o 
   1   8   1        1.46        1.41      1.00 o 
   2   8   1       24.40       24.20      1.69 o 
  -5   9   1        0.85        0.57      0.85 o 
  -4   9   1        0.49       -0.12      1.13 o 
  -3   9   1      262.14      277.79      5.58 o 
  -2   9   1      142.85      146.46      3.49 o 
  -1   9   1       18.22       16.29      1.70 o 
   0   9   1        4.43        4.92      1.09 o 
   1   9   1        9.31        9.54      1.84 o 
   0 -10   2        5.75        6.34      1.09 o 
   1 -10   2       39.65       36.45      2.54 o 
   2 -10   2      367.04      372.72     10.74 o 
   3 -10   2      243.28      251.78      7.63 o 
   4 -10   2        1.10        0.85      1.13 o 
  -2  -9   2       78.04       74.17      2.57 o 
  -1  -9   2       60.54       62.71      2.29 o 
   0  -9   2       46.84       52.29      1.97 o 
   1  -9   2        0.24       -0.28      0.68 o 
   2  -9   2        5.11        6.89      1.09 o 
   3  -9   2       55.62       58.76      2.68 o 
   4  -9   2       98.04       91.53      2.37 o 
   5  -9   2       38.93       35.61      1.70 o 
  -3  -8   2        0.86        1.34      1.09 o 
  -2  -8   2        0.33        1.70      0.75 o 
  -1  -8   2       81.58       81.14      1.94 o 
   0  -8   2        2.77        3.28      0.65 o 
   1  -8   2        8.76        7.76      1.10 o 
   2  -8   2        6.31        6.71      0.65 o 
   3  -8   2       34.86       32.23      0.95 o 
   4  -8   2        7.48        7.41      1.84 o 
   5  -8   2       46.29       41.78      3.81 o 
   6  -8   2        9.90       13.56      1.13 o 
  -4  -7   2       31.11       27.85      1.32 o 
  -3  -7   2        2.97        2.06      0.66 o 
  -2  -7   2       18.12       19.00      0.62 o 
  -1  -7   2        0.38       -0.71      0.47 o 
   0  -7   2        0.06        0.02      0.31 o 
   1  -7   2        1.30        1.57      0.41 o 
   2  -7   2        7.39        8.34      0.54 o 
   3  -7   2       13.70       13.54      0.54 o 
   4  -7   2       10.69       12.83      0.70 o 
   5  -7   2       49.58       51.75      1.49 o 
   6  -7   2       43.93       41.26      1.98 o 
   7  -7   2       11.93        9.33      1.13 o 
  -5  -6   2      182.19      178.52      3.68 o 
  -4  -6   2       56.57       51.94      1.43 o 
  -3  -6   2       21.45       22.03      0.97 o 
  -2  -6   2        0.01       -0.47      0.49 o 
  -1  -6   2        5.29        4.43      0.57 o 
   0  -6   2       51.05       53.57      2.23 o 
   1  -6   2      349.08      352.77      3.94 o 
   2  -6   2        0.13        0.66      0.36 o 
   3  -6   2       15.71       14.10      0.54 o 
   4  -6   2        0.51        0.39      0.30 o 
   5  -6   2       24.45       19.80      0.82 o 
   6  -6   2       40.73       32.21      1.70 o 
   7  -6   2       23.02       23.17      1.70 o 
  -6  -5   2        0.01        0.26      1.09 o 
  -5  -5   2        4.27        5.96      0.82 o 
  -4  -5   2       11.25       11.12      0.71 o 
  -3  -5   2       24.56       27.43      1.12 o 
  -2  -5   2      114.92      120.14      4.08 o 
  -1  -5   2       52.40       54.46      0.87 o 
   0  -5   2       24.98       20.05      0.90 o 
   1  -5   2      122.41      137.08      1.75 o 
   2  -5   2     1145.10     1236.06     17.48 o 
   3  -5   2        3.63        1.73      0.30 o 
   4  -5   2        7.21        9.77      0.46 o 
   5  -5   2        4.98        8.41      0.65 o 
   6  -5   2        0.46        0.57      0.85 o 
   7  -5   2       27.41       25.71      1.98 o 
  -6  -4   2       11.52       10.74      1.98 o 
  -5  -4   2        0.01        0.56      0.59 o 
  -4  -4   2       28.70       27.92      0.76 o 
  -3  -4   2        4.46        5.73      0.88 o 
  -2  -4   2       63.83       50.78      2.18 o 
  -1  -4   2       21.14       20.13      0.77 o 
   0  -4   2        3.35        4.03      0.31 o 
   1  -4   2      633.06      664.58      6.65 o 
   2  -4   2      380.61      375.12      6.99 o 
   3  -4   2       15.68       13.28      0.54 o 
   4  -4   2       23.32       21.77      0.63 o 
   5  -4   2       54.84       51.33      0.82 o 
   6  -4   2       23.24       17.09      1.98 o 
   7  -4   2       42.00       45.08      1.89 o 
  -7  -3   2       33.80       33.34      2.83 o 
  -6  -3   2        5.00        6.95      0.72 o 
  -5  -3   2        1.64        0.80      0.42 o 
  -4  -3   2       28.76       28.57      0.76 o 
  -3  -3   2      115.32      110.93      2.49 o 
  -2  -3   2        0.47        0.64      0.42 o 
  -1  -3   2     1009.34     1015.64     13.14 o 
   0  -3   2      675.15      671.25      6.60 o 
   1  -3   2      260.08      232.73      2.41 o 
   2  -3   2      234.82      264.93      2.97 o 
   3  -3   2       23.47       32.27      0.77 o 
   4  -3   2       41.99       49.97      0.89 o 
   5  -3   2       14.46       15.16      0.56 o 
   6  -3   2        4.16        2.10      0.88 o 
   7  -3   2        2.40        4.32      1.55 o 
  -7  -2   2      121.03      132.09      2.62 o 
  -6  -2   2        2.55        4.12      0.70 o 
  -5  -2   2        0.76        0.48      0.31 o 
  -4  -2   2       35.25       33.66      0.79 o 
  -3  -2   2      304.74      293.68      3.51 o 
  -2  -2   2      521.82      549.35      5.66 o 
  -1  -2   2    28965.65    28257.95    714.36 o 
   0  -2   2     1383.88     1332.82     10.89 o 
   1  -2   2      245.20      203.60      2.33 o 
   2  -2   2      198.87      194.50      1.91 o 
   3  -2   2      114.80      126.87      1.38 o 
   4  -2   2      391.51      391.14      3.99 o 
   5  -2   2      839.28      858.33      9.49 o 
   6  -2   2       69.29       64.45      2.09 o 
   7  -2   2        0.00        0.28      1.00 o 
  -8  -1   2        4.34        5.65      1.70 o 
  -7  -1   2       18.02       20.24      1.36 o 
  -6  -1   2        1.25        1.26      0.59 o 
  -5  -1   2      168.44      189.81      2.21 o 
  -4  -1   2      379.70      379.39      3.89 o 
  -3  -1   2      460.64      453.00      3.87 o 
  -2  -1   2      127.07      127.80      1.47 o 
  -1  -1   2      394.93      372.58      4.23 o 
   0  -1   2        2.24        2.52      0.14 o 
   1  -1   2     1576.93     1469.56     12.15 o 
   2  -1   2        2.42        1.05      0.21 o 
   3  -1   2       80.79       70.91      0.90 o 
   4  -1   2        0.84        0.67      0.29 o 
   5  -1   2     1010.22     1006.66     17.74 o 
   6  -1   2      933.81      914.47     11.03 o 
   7  -1   2       67.80       70.65      1.94 o 
  -8   0   2       22.19       22.04      2.54 o 
  -7   0   2       18.11       18.04      1.29 o 
  -6   0   2       18.87       19.63      2.83 o 
  -5   0   2       41.39       43.64      1.29 o 
  -4   0   2      106.32       98.85      1.67 o 
  -3   0   2      182.18      192.41      3.23 o 
  -2   0   2        0.06       -0.04      0.20 o 
  -1   0   2      487.38      467.16      3.96 o 
   0   0   2     1403.48     1304.24      9.41 o 
   1   0   2      934.64      905.50      7.48 o 
   2   0   2      236.49      241.29      2.15 o 
   3   0   2       20.39       17.78      0.40 o 
   4   0   2       65.66       66.35      0.83 o 
   5   0   2      599.69      592.02      6.65 o 
   6   0   2        0.59        0.94      0.82 o 
   7   0   2        3.15        2.63      0.95 o 
  -8   1   2        0.91        0.57      1.41 o 
  -7   1   2       33.35       29.70      2.68 o 
  -6   1   2        4.41        4.84      0.58 o 
  -5   1   2        2.23        2.66      0.37 o 
  -4   1   2      595.70      622.02      5.26 o 
  -3   1   2      378.79      346.55      2.66 o 
  -2   1   2       35.68       39.95      0.46 o 
  -1   1   2      426.35      391.47      3.31 o 
   0   1   2       89.46       81.66      0.77 o 
   1   1   2       27.04       25.97      0.48 o 
   2   1   2      767.67      817.39      6.94 o 
   3   1   2       29.99       30.44      0.56 o 
   4   1   2       77.71       79.14      0.97 o 
   5   1   2      348.67      359.86      4.62 o 
   6   1   2       91.19       88.30      2.21 o 
   7   1   2        3.47        5.21      1.43 o 
  -8   2   2      262.22      228.61      7.35 o 
  -7   2   2       85.85       77.76      3.81 o 
  -6   2   2        1.43        2.54      0.80 o 
  -5   2   2        0.93        1.17      0.35 o 
  -4   2   2       47.34       57.44      0.75 o 
  -3   2   2       68.07       64.44      0.76 o 
  -2   2   2       10.88        6.92      0.22 o 
  -1   2   2      293.82      289.89      2.37 o 
   0   2   2       32.86       31.26      0.48 o 
   1   2   2       30.55       27.86      0.59 o 
   2   2   2       12.91       19.77      0.52 o 
   3   2   2     1045.42     1094.20     16.03 o 
   4   2   2       10.06       10.52      0.75 o 
   5   2   2        8.58        8.44      0.80 o 
   6   2   2       17.95       16.54      1.19 o 
  -8   3   2        0.20       -0.28      1.13 o 
  -7   3   2       72.75       66.87      2.09 o 
  -6   3   2      153.45      158.79      2.24 o 
  -5   3   2       54.42       52.26      0.97 o 
  -4   3   2      150.41      165.97      1.80 o 
  -3   3   2        1.08        0.72      0.24 o 
  -2   3   2       23.09       41.26      0.53 o 
  -1   3   2     2288.68     2450.98     17.60 o 
   0   3   2        9.54        7.71      0.28 o 
   1   3   2        0.07        0.36      0.30 o 
   2   3   2       29.43       25.50      0.61 o 
   3   3   2       35.71       36.86      0.86 o 
   4   3   2        0.52        0.85      0.44 o 
   5   3   2        0.54       -0.18      1.02 o 
   6   3   2       53.55       56.43      2.48 o 
  -8   4   2        0.86        1.70      1.13 o 
  -7   4   2       21.53       19.22      1.70 o 
  -6   4   2        3.50        4.09      0.46 o 
  -5   4   2      103.22      104.76      1.79 o 
  -4   4   2      155.74      166.03      1.72 o 
  -3   4   2       53.66       63.81      0.77 o 
  -2   4   2      447.64      500.17      4.01 o 
  -1   4   2       17.89       21.18      0.46 o 
   0   4   2       97.41       98.43      1.07 o 
   1   4   2       16.96       15.91      0.61 o 
   2   4   2       95.80       93.83      1.42 o 
   3   4   2        0.00        0.05      0.50 o 
   4   4   2        6.69        7.13      1.06 o 
   5   4   2        2.07        0.78      1.21 o 
  -8   5   2        7.15        5.09      1.13 o 
  -7   5   2       10.11       11.30      1.13 o 
  -6   5   2      117.80      115.10      1.78 o 
  -5   5   2       70.45       71.93      1.43 o 
  -4   5   2       30.66       29.06      0.66 o 
  -3   5   2      160.16      164.56      1.90 o 
  -2   5   2      221.11      224.18      2.11 o 
  -1   5   2       21.68       20.47      0.45 o 
   0   5   2        0.43        0.35      0.26 o 
   1   5   2       19.79       18.71      0.57 o 
   2   5   2        2.16        3.46      0.49 o 
   3   5   2        0.82        0.83      0.59 o 
   4   5   2        4.76        3.45      0.77 o 
  -7   6   2        8.30       11.30      1.13 o 
  -6   6   2      102.16      105.10      2.29 o 
  -5   6   2      102.27      104.04      1.62 o 
  -4   6   2     2667.00     2712.83     31.98 o 
  -3   6   2      162.48      182.09      2.32 o 
  -2   6   2       43.59       46.44      0.73 o 
  -1   6   2       29.98       28.55      0.65 o 
   0   6   2      310.29      330.83      4.19 o 
   1   6   2       29.00       27.71      1.05 o 
   2   6   2      114.69      115.94      2.20 o 
   3   6   2       65.52       71.15      2.78 o 
   4   6   2        3.47        2.12      1.20 o 
  -6   7   2        7.89        5.93      1.41 o 
  -5   7   2       23.92       27.71      0.99 o 
  -4   7   2        4.37        4.89      1.15 o 
  -3   7   2      177.88      187.52      3.34 o 
  -2   7   2       97.11       99.13      2.35 o 
  -1   7   2        5.14        5.16      1.20 o 
   0   7   2        9.07        8.21      0.82 o 
   1   7   2       60.43       62.09      1.78 o 
   2   7   2      207.29      212.70      5.51 o 
   3   7   2      230.73      222.82     11.02 o 
  -6   8   2       36.21       43.52      2.54 o 
  -5   8   2        2.41        2.69      0.61 o 
  -4   8   2        4.98        5.03      0.75 o 
  -3   8   2        6.70        7.80      0.86 o 
  -2   8   2       12.46       13.93      0.80 o 
  -1   8   2        3.29        3.25      1.00 o 
   0   8   2        5.34        4.57      1.00 o 
   1   8   2       78.74       75.86      2.69 o 
  -5   9   2        5.83        7.63      1.13 o 
  -4   9   2       21.29       22.89      1.84 o 
  -3   9   2        8.04        8.15      1.13 o 
  -2   9   2       10.37       11.59      1.20 o 
  -1   9   2       13.82       13.27      1.98 o 
   0   9   2        0.59       -0.42      1.00 o 
  -1 -10   3       36.21       32.21      2.40 o 
   0 -10   3        0.81        1.13      1.41 o 
   1 -10   3        4.78        4.80      1.70 o 
   2 -10   3       13.49       13.28      1.70 o 
   3 -10   3       11.92       12.43      1.70 o 
   4 -10   3        0.42       -0.85      1.13 o 
  -2  -9   3       99.44       94.56      2.85 o 
  -1  -9   3       49.30       46.78      1.89 o 
   0  -9   3        8.88        8.13      1.09 o 
   1  -9   3        3.30        2.78      1.27 o 
   2  -9   3       51.46       48.08      1.80 o 
   3  -9   3       27.36       27.38      1.49 o 
   4  -9   3        8.94        8.11      0.94 o 
   5  -9   3        6.30        6.70      0.88 o 
  -4  -8   3        0.59       -0.36      1.09 o 
  -3  -8   3        0.56        1.65      0.50 o 
  -2  -8   3       17.17       15.98      1.08 o 
  -1  -8   3        1.56        1.50      0.75 o 
   0  -8   3        0.77        1.09      0.71 o 
   1  -8   3       27.95       28.71      1.41 o 
   2  -8   3        0.74        0.66      0.51 o 
   3  -8   3        0.45        0.28      0.85 o 
   4  -8   3       66.82       69.72      1.89 o 
   5  -8   3      408.70      371.89      6.87 o 
   6  -8   3        0.14        0.28      0.85 o 
  -5  -7   3       54.09       55.58      2.49 o 
  -4  -7   3       34.12       31.33      1.25 o 
  -3  -7   3        5.24        6.00      0.74 o 
  -2  -7   3        0.90        0.93      0.35 o 
  -1  -7   3       13.03       11.37      1.59 o 
   0  -7   3       27.52       25.51      0.99 o 
   1  -7   3      170.59      170.67      2.49 o 
   2  -7   3       18.32       20.17      0.69 o 
   3  -7   3       15.83       15.13      1.00 o 
   4  -7   3       28.02       24.30      1.41 o 
   5  -7   3        3.98        3.40      0.85 o 
   6  -7   3        7.74        6.22      1.13 o 
  -5  -6   3        1.29        1.45      0.82 o 
  -4  -6   3       38.40       42.10      1.53 o 
  -3  -6   3        1.46       -1.27      1.00 o 
  -2  -6   3       27.30       26.59      0.94 o 
  -1  -6   3       42.51       43.68      1.84 o 
   0  -6   3       69.13       70.34      2.30 o 
   1  -6   3      114.57      108.42      1.39 o 
   2  -6   3      281.91      297.88      5.79 o 
   3  -6   3       84.83       79.55      2.00 o 
   4  -6   3        5.61        5.87      0.68 o 
   5  -6   3       69.15       55.95      2.54 o 
   6  -6   3        7.71        6.78      1.41 o 
   7  -6   3        9.84        8.48      1.41 o 
  -6  -5   3        2.74        0.28      1.70 o 
  -5  -5   3        0.02       -0.26      0.51 o 
  -4  -5   3       60.77       58.60      1.51 o 
  -3  -5   3        0.73        0.64      0.75 o 
  -2  -5   3      125.46      126.14      4.16 o 
  -1  -5   3       34.70       35.95      0.81 o 
   0  -5   3      169.61      161.76      2.04 o 
   1  -5   3      345.39      338.88      3.75 o 
   2  -5   3      444.14      478.01     18.65 o 
   3  -5   3      122.45      133.21      3.96 o 
   4  -5   3       77.00       77.59      1.06 o 
   5  -5   3        0.40       -0.67      0.45 o 
   6  -5   3       42.46       47.13      1.89 o 
   7  -5   3       11.31       13.85      1.70 o 
  -7  -4   3        0.27        0.57      1.70 o 
  -6  -4   3       35.71       37.97      1.77 o 
  -5  -4   3        1.63        2.64      0.47 o 
  -4  -4   3        0.27        0.21      0.46 o 
  -3  -4   3       14.10       18.69      1.08 o 
  -2  -4   3     6033.50     5940.76    178.68 o 
  -1  -4   3      782.79      811.38      8.01 o 
   0  -4   3      513.60      478.98      5.43 o 
   1  -4   3      153.89      142.68      1.45 o 
   2  -4   3       83.76       88.92      1.43 o 
   3  -4   3        0.50        0.64      0.26 o 
   4  -4   3      372.49      381.70      3.90 o 
   5  -4   3      181.99      187.54      2.58 o 
   6  -4   3        0.47        0.19      0.61 o 
   7  -4   3        0.65       -0.14      1.00 o 
  -7  -3   3        8.58       10.30      1.15 o 
  -6  -3   3        2.93        3.27      0.88 o 
  -5  -3   3       52.06       48.69      1.24 o 
  -4  -3   3       72.65       75.32      1.58 o 
  -3  -3   3      230.94      234.28      6.40 o 
  -2  -3   3       92.77      101.25      1.84 o 
  -1  -3   3      654.53      658.76      8.62 o 
   0  -3   3      344.50      332.14      2.82 o 
   1  -3   3      267.56      271.96      2.71 o 
   2  -3   3        0.01        0.86      0.21 o 
   3  -3   3       84.57       90.65      1.06 o 
   4  -3   3       50.46       53.84      0.81 o 
   5  -3   3      585.47      573.51      6.40 o 
   6  -3   3       16.61       16.91      1.34 o 
   7  -3   3       17.83       26.15      1.60 o 
  -7  -2   3        0.46        1.70      0.88 o 
  -6  -2   3       44.44       45.73      2.54 o 
  -5  -2   3        0.81        1.08      0.40 o 
  -4  -2   3      301.68      320.21      3.81 o 
  -3  -2   3        0.22        0.08      0.34 o 
  -2  -2   3       40.52       40.01      0.99 o 
  -1  -2   3      531.50      487.75      5.63 o 
   0  -2   3       37.59       34.84      0.43 o 
   1  -2   3       20.96       25.05      0.41 o 
   2  -2   3        7.16        8.98      0.43 o 
   3  -2   3        0.42        0.30      0.20 o 
   4  -2   3      251.54      249.46      2.50 o 
   5  -2   3       70.15       66.94      1.67 o 
   6  -2   3      102.56      101.73      2.21 o 
   7  -2   3       12.51       14.38      1.08 o 
  -8  -1   3        3.00        3.67      1.70 o 
  -7  -1   3        1.17        2.20      0.88 o 
  -6  -1   3       12.14       11.22      0.47 o 
  -5  -1   3      754.45      788.93      8.71 o 
  -4  -1   3      395.22      415.66      4.24 o 
  -3  -1   3      130.34      118.51      1.41 o 
  -2  -1   3      423.68      421.99      4.37 o 
  -1  -1   3       62.08       63.57      0.74 o 
   0  -1   3     1397.68     1294.49      9.38 o 
   1  -1   3        0.11       -0.02      0.20 o 
   2  -1   3      470.59      464.61      4.33 o 
   3  -1   3       62.04       64.95      0.83 o 
   4  -1   3      258.09      267.48      2.69 o 
   5  -1   3      123.71      121.01      1.81 o 
   6  -1   3      103.70      110.52      2.38 o 
   7  -1   3        0.03        0.65      0.91 o 
  -8   0   3        5.52        5.93      1.70 o 
  -7   0   3        0.24        0.28      1.13 o 
  -6   0   3       16.19       13.35      0.82 o 
  -5   0   3        1.32        2.16      0.39 o 
  -4   0   3      560.26      556.46     12.91 o 
  -3   0   3      105.46      102.39      1.06 o 
  -2   0   3       44.36       35.24      0.57 o 
  -1   0   3        0.73        0.32      0.21 o 
   0   0   3      356.47      341.21      2.59 o 
   1   0   3      756.02      751.20      5.93 o 
   2   0   3     2305.42     2523.96     21.10 o 
   3   0   3       26.18       35.05      0.68 o 
   4   0   3       55.89       62.74      0.87 o 
   5   0   3        0.08        0.28      0.39 o 
   6   0   3        9.35       10.62      1.17 o 
  -8   1   3       92.68       91.56      4.24 o 
  -7   1   3        7.11        5.43      1.00 o 
  -6   1   3        0.14        0.06      0.58 o 
  -5   1   3       18.73       22.48      0.57 o 
  -4   1   3       21.27       21.74      0.51 o 
  -3   1   3       42.30       41.12      0.56 o 
  -2   1   3       30.82       26.44      0.48 o 
  -1   1   3      695.55      670.38      4.98 o 
   0   1   3       44.60       40.48      0.52 o 
   1   1   3      270.66      285.60      2.59 o 
   2   1   3      356.22      390.64      3.21 o 
   3   1   3      127.47      130.42      1.90 o 
   4   1   3       65.35       67.08      1.13 o 
   5   1   3        0.05       -1.04      0.70 o 
   6   1   3        0.04        0.17      0.91 o 
  -8   2   3       22.59       21.19      1.98 o 
  -7   2   3        0.15       -0.85      0.80 o 
  -6   2   3        5.49        5.63      0.36 o 
  -5   2   3       92.88       96.78      1.35 o 
  -4   2   3       11.77       13.96      0.34 o 
  -3   2   3      107.13      104.05      0.96 o 
  -2   2   3       10.35        7.35      0.27 o 
  -1   2   3      210.95      225.51      1.82 o 
   0   2   3      100.74      101.82      0.93 o 
   1   2   3       43.14       56.42      1.08 o 
   2   2   3        1.65        2.28      0.34 o 
   3   2   3       18.60       20.50      0.87 o 
   4   2   3        4.70        4.98      0.61 o 
   5   2   3        0.01        0.47      0.82 o 
   6   2   3        0.13       -0.08      1.38 o 
  -8   3   3       19.08       18.93      1.98 o 
  -7   3   3       98.11       85.47      2.49 o 
  -6   3   3      113.25      110.98      2.12 o 
  -5   3   3        4.46        4.63      0.37 o 
  -4   3   3        0.25        0.32      0.26 o 
  -3   3   3      414.91      414.95      3.83 o 
  -2   3   3      635.99      690.64      5.25 o 
  -1   3   3     2080.10     2279.13     15.79 o 
   0   3   3       95.95       81.45      0.91 o 
   1   3   3       29.90       31.97      0.62 o 
   2   3   3        0.99        1.93      0.35 o 
   3   3   3       37.91       36.78      0.99 o 
   4   3   3        0.76        0.82      0.47 o 
   5   3   3      201.23      202.86      4.00 o 
  -8   4   3        6.84        8.48      1.41 o 
  -7   4   3       15.30       14.69      1.41 o 
  -6   4   3      229.88      227.78      6.08 o 
  -5   4   3     1203.39     1229.42     12.88 o 
  -4   4   3      232.08      229.41      2.32 o 
  -3   4   3      149.32      155.16      1.66 o 
  -2   4   3      192.52      203.20      1.94 o 
  -1   4   3      253.50      268.57      2.58 o 
   0   4   3       28.02       23.55      0.58 o 
   1   4   3       43.39       45.63      0.96 o 
   2   4   3        4.19        5.06      0.47 o 
   3   4   3        0.32        0.21      0.57 o 
   4   4   3        2.84        1.18      0.68 o 
   5   4   3       80.42       82.70      2.89 o 
  -8   5   3       24.21       24.30      1.98 o 
  -7   5   3        0.09        0.57      0.85 o 
  -6   5   3       38.88       37.90      1.39 o 
  -5   5   3      322.64      327.80      3.83 o 
  -4   5   3        5.12        5.68      0.39 o 
  -3   5   3       31.94       27.98      0.64 o 
  -2   5   3        1.48        1.42      0.27 o 
  -1   5   3        7.61        8.25      0.40 o 
   0   5   3       27.73       28.58      0.76 o 
   1   5   3      117.79      116.09      1.65 o 
   2   5   3        1.07        0.94      0.59 o 
   3   5   3       20.78       19.64      1.00 o 
   4   5   3       27.62       29.71      2.07 o 
  -7   6   3       31.52       34.19      1.70 o 
  -6   6   3        7.47        7.71      0.73 o 
  -5   6   3       14.07       14.82      0.80 o 
  -4   6   3      184.67      183.47      2.68 o 
  -3   6   3       54.39       53.85      1.08 o 
  -2   6   3        4.09        4.26      0.40 o 
  -1   6   3       18.53       18.34      0.59 o 
   0   6   3       23.17       24.22      0.99 o 
   1   6   3       96.96       98.78      2.27 o 
   2   6   3      288.14      301.69      4.96 o 
   3   6   3       16.30       16.08      1.19 o 
  -7   7   3       82.24      101.73      3.11 o 
  -6   7   3        4.27        3.56      0.73 o 
  -5   7   3       12.90       12.19      0.78 o 
  -4   7   3      303.81      307.71      4.89 o 
  -3   7   3      157.64      153.24      2.44 o 
  -2   7   3        8.88       10.23      0.69 o 
  -1   7   3        7.63        7.75      0.91 o 
   0   7   3       22.71       24.79      1.31 o 
   1   7   3      145.37      157.16      6.08 o 
   2   7   3      123.96      131.24      4.10 o 
  -6   8   3        0.11        0.36      0.68 o 
  -5   8   3       75.21       78.07      2.29 o 
  -4   8   3        0.14        0.60      0.99 o 
  -3   8   3        1.88        0.71      0.80 o 
  -2   8   3      116.72      112.86      3.09 o 
  -1   8   3       65.11       66.76      2.29 o 
   0   8   3        7.47        8.12      1.20 o 
   1   8   3       28.27       25.56      1.77 o 
  -4   9   3        0.17        0.57      0.80 o 
  -3   9   3        1.37        0.42      1.00 o 
  -2   9   3       26.58       22.94      1.60 o 
  -1 -10   4        1.48        3.67      1.70 o 
   0 -10   4        7.29        3.39      1.41 o 
   1 -10   4        0.02        0.85      1.41 o 
   2 -10   4       10.79        9.89      1.70 o 
   3 -10   4        0.56       -0.85      1.13 o 
  -2  -9   4        8.15        7.23      1.09 o 
  -1  -9   4        0.61        0.38      0.88 o 
   0  -9   4        0.12        0.04      0.71 o 
   1  -9   4        3.42        3.67      1.41 o 
   2  -9   4        0.06        1.41      1.13 o 
   3  -9   4        1.52       -0.28      1.13 o 
   4  -9   4        8.37        9.20      1.00 o 
   5  -9   4       26.43       24.02      1.70 o 
  -4  -8   4        8.75       10.68      2.26 o 
  -3  -8   4        0.38        0.48      0.48 o 
  -2  -8   4       14.56       15.50      1.29 o 
  -1  -8   4        9.22        9.69      1.09 o 
   0  -8   4       60.66       62.86      6.64 o 
   1  -8   4       29.75       28.17      1.15 o 
   2  -8   4       10.58        9.33      1.41 o 
   3  -8   4        0.83        0.57      1.13 o 
   4  -8   4        0.17        0.00      0.85 o 
   5  -8   4        1.07        1.70      0.80 o 
  -5  -7   4        4.25        2.83      1.98 o 
  -4  -7   4        9.22       10.21      0.86 o 
  -3  -7   4      117.33      106.80      2.59 o 
  -2  -7   4        0.52        0.97      0.35 o 
  -1  -7   4       17.38       16.53      0.80 o 
   0  -7   4      158.86      162.67      6.04 o 
   1  -7   4      420.16      443.65      5.79 o 
   2  -7   4        9.19       10.87      0.48 o 
   3  -7   4       13.76       13.56      1.41 o 
   4  -7   4        0.30        0.57      0.85 o 
   5  -7   4        3.97        3.39      1.13 o 
   6  -7   4        3.89        3.96      1.13 o 
  -5  -6   4        1.86        0.89      1.01 o 
  -4  -6   4        6.56        7.44      1.20 o 
  -3  -6   4       45.06       39.59      2.40 o 
  -2  -6   4       21.04       21.50      0.88 o 
  -1  -6   4       31.48       31.99      1.14 o 
   0  -6   4      190.71      202.80      2.48 o 
   1  -6   4       12.32       12.00      0.39 o 
   2  -6   4       32.82       31.86      0.75 o 
   3  -6   4       26.36       27.14      1.20 o 
   4  -6   4        0.53        0.57      0.85 o 
   5  -6   4        7.47        6.50      1.41 o 
   6  -6   4       51.08       50.58      2.54 o 
  -6  -5   4       13.76       12.43      1.98 o 
  -5  -5   4        0.24        0.28      1.00 o 
  -4  -5   4        0.94        0.72      0.88 o 
  -3  -5   4        1.10        2.83      1.00 o 
  -2  -5   4      916.21      940.90     16.36 o 
  -1  -5   4      187.77      195.96      2.69 o 
   0  -5   4       21.66       22.51      0.71 o 
   1  -5   4      134.51      134.50      1.89 o 
   2  -5   4       71.84       75.28      1.05 o 
   3  -5   4        0.02       -0.09      0.49 o 
   4  -5   4       28.91       29.29      1.06 o 
   5  -5   4       10.52        9.97      1.09 o 
   6  -5   4        2.62        4.49      2.54 o 
  -7  -4   4       12.03       12.43      2.26 o 
  -6  -4   4        2.35        2.43      0.94 o 
  -5  -4   4       28.28       25.09      1.24 o 
  -4  -4   4       49.85       48.19      2.00 o 
  -3  -4   4       81.77       87.04      2.60 o 
  -2  -4   4     2910.92     2884.31     42.58 o 
  -1  -4   4      317.42      325.81      4.32 o 
   0  -4   4        3.89        3.39      0.26 o 
   1  -4   4       24.34       23.47      0.68 o 
   2  -4   4       97.02       99.13      1.32 o 
   3  -4   4      272.21      269.64      2.84 o 
   4  -4   4      469.15      478.83      4.52 o 
   5  -4   4        1.02        0.20      0.61 o 
   6  -4   4        0.89        2.26      1.00 o 
   7  -4   4       21.77       28.54      1.80 o 
  -7  -3   4        1.26       -0.11      0.94 o 
  -6  -3   4      172.64      178.07      4.06 o 
  -5  -3   4      371.35      362.94      5.14 o 
  -4  -3   4      120.37      123.34      2.33 o 
  -3  -3   4       15.54       19.42      0.98 o 
  -2  -3   4      191.05      189.56      3.03 o 
  -1  -3   4        9.12        8.11      0.33 o 
   0  -3   4      327.79      309.45      2.51 o 
   1  -3   4      141.98      147.40      1.34 o 
   2  -3   4       34.43       30.22      0.57 o 
   3  -3   4        2.80        3.75      0.32 o 
   4  -3   4     1361.07     1335.48     11.94 o 
   5  -3   4     1086.32     1113.30     13.21 o 
   6  -3   4       58.93       59.32      1.62 o 
   7  -3   4        1.96        1.41      1.20 o 
  -7  -2   4        3.52        4.37      1.09 o 
  -6  -2   4       12.54       14.41      1.13 o 
  -5  -2   4       14.66       16.83      0.67 o 
  -4  -2   4        7.83       10.05      0.47 o 
  -3  -2   4       35.96       32.33      0.66 o 
  -2  -2   4       63.58       67.89      1.41 o 
  -1  -2   4       38.45       39.95      0.65 o 
   0  -2   4      784.61      757.94      5.94 o 
   1  -2   4       18.43       25.44      0.48 o 
   2  -2   4        4.56        1.66      0.27 o 
   3  -2   4        5.86        6.00      0.39 o 
   4  -2   4      491.06      482.90      4.91 o 
   5  -2   4        3.74        3.06      0.77 o 
   6  -2   4       60.40       63.81      2.12 o 
  -8  -1   4       53.77       58.49      3.39 o 
  -7  -1   4        1.53        0.66      0.88 o 
  -6  -1   4        6.85        8.07      0.58 o 
  -5  -1   4       39.35       37.90      1.76 o 
  -4  -1   4      159.39      144.70      1.72 o 
  -3  -1   4       80.85       87.11      1.20 o 
  -2  -1   4        4.26        4.21      0.33 o 
  -1  -1   4       37.42       36.91      0.52 o 
   0  -1   4       44.19       41.45      0.53 o 
   1  -1   4     1278.11     1340.42     10.43 o 
   2  -1   4      287.71      299.13      2.86 o 
   3  -1   4       84.38       87.01      0.96 o 
   4  -1   4      368.58      376.48      3.39 o 
   5  -1   4      189.21      185.97      2.91 o 
   6  -1   4        1.33        0.60      1.27 o 
  -8   0   4       42.19       42.67      2.83 o 
  -7   0   4        5.98        8.28      1.09 o 
  -6   0   4        9.39       11.20      0.82 o 
  -5   0   4       10.13       11.17      0.59 o 
  -4   0   4       27.94       27.69      0.65 o 
  -3   0   4        0.41        0.77      0.26 o 
  -2   0   4      128.14      117.34      1.22 o 
  -1   0   4       41.53       44.88      0.60 o 
   0   0   4       45.45       45.43      0.89 o 
   1   0   4        2.48        0.42      0.25 o 
   2   0   4      503.33      573.41      4.90 o 
   3   0   4       46.89       46.96      0.81 o 
   4   0   4        2.79        2.63      0.37 o 
   5   0   4        6.79        7.29      0.91 o 
   6   0   4        1.60        1.68      0.86 o 
  -8   1   4       36.91       35.04      2.83 o 
  -7   1   4       35.90       36.09      1.69 o 
  -6   1   4       14.60       14.16      0.78 o 
  -5   1   4       27.97       28.11      1.01 o 
  -4   1   4       16.05       14.62      0.51 o 
  -3   1   4      204.25      249.00      2.67 o 
  -2   1   4     4103.77     4395.37     34.12 o 
  -1   1   4      154.49      143.92      1.34 o 
   0   1   4       10.35        7.60      0.29 o 
   1   1   4      119.05      109.01      1.21 o 
   2   1   4       94.49      100.97      1.12 o 
   3   1   4       39.41       39.09      0.75 o 
   4   1   4       70.64       64.62      1.63 o 
   5   1   4       81.80       76.22      2.05 o 
   6   1   4        0.09        1.54      0.91 o 
  -8   2   4       13.88       14.69      1.98 o 
  -7   2   4        9.93       10.03      1.20 o 
  -6   2   4        6.80        6.47      0.61 o 
  -5   2   4       22.38       23.76      0.78 o 
  -4   2   4        3.23        4.37      0.40 o 
  -3   2   4      756.59      828.84      7.08 o 
  -2   2   4       21.65       22.85      0.67 o 
  -1   2   4        4.94        7.26      0.31 o 
   0   2   4       77.46       79.16      0.85 o 
   1   2   4      328.13      338.29      3.29 o 
   2   2   4        0.13        0.20      0.42 o 
   3   2   4       10.26       11.57      0.53 o 
   4   2   4        5.30        5.76      0.86 o 
   5   2   4       62.44       62.78      3.07 o 
  -8   3   4       13.42       16.11      1.98 o 
  -7   3   4       17.33       18.93      1.70 o 
  -6   3   4        1.54        0.34      0.48 o 
  -5   3   4        3.72        3.85      0.43 o 
  -4   3   4      330.24      329.28      3.18 o 
  -3   3   4       75.82       72.51      0.96 o 
  -2   3   4      220.99      231.09      2.37 o 
  -1   3   4      131.42      127.99      1.47 o 
   0   3   4      157.26      148.17      1.38 o 
   1   3   4       32.51       30.63      0.91 o 
   2   3   4        0.26       -0.52      0.35 o 
   3   3   4        4.22        4.91      0.49 o 
   4   3   4       67.94       67.01      1.67 o 
   5   3   4        1.39        2.83      1.20 o 
  -8   4   4        9.24        8.19      1.41 o 
  -7   4   4       81.76       83.64      3.39 o 
  -6   4   4        9.36       10.93      0.64 o 
  -5   4   4     2220.11     2258.60     23.80 o 
  -4   4   4       62.87       75.46      1.06 o 
  -3   4   4       25.19       28.83      0.56 o 
  -2   4   4      124.60      120.13      1.26 o 
  -1   4   4      248.76      262.13      2.44 o 
   0   4   4      200.05      195.66      2.13 o 
   1   4   4      317.05      318.15      3.85 o 
   2   4   4       92.07       96.29      1.92 o 
   3   4   4        1.02        0.96      0.66 o 
   4   4   4       95.32       92.46      2.50 o 
  -8   5   4       10.91       17.52      1.70 o 
  -7   5   4        8.47        5.93      1.13 o 
  -6   5   4       15.69       17.22      1.51 o 
  -5   5   4      192.79      186.83      2.45 o 
  -4   5   4      420.03      431.10      4.14 o 
  -3   5   4      225.62      232.99      2.86 o 
  -2   5   4       15.53       14.40      0.45 o 
  -1   5   4        3.97        3.82      0.45 o 
   0   5   4        6.54        7.80      0.56 o 
   1   5   4      524.23      532.31      8.28 o 
   2   5   4      855.14      875.92     18.80 o 
   3   5   4        8.72       12.73      0.93 o 
  -7   6   4       30.57       36.45      1.98 o 
  -6   6   4       14.19       14.82      0.91 o 
  -5   6   4       10.68        9.24      0.73 o 
  -4   6   4        0.23        0.76      0.57 o 
  -3   6   4      145.49      137.95      2.19 o 
  -2   6   4        2.20        2.43      0.54 o 
  -1   6   4       26.66       27.16      1.66 o 
   0   6   4       71.64       69.22      1.84 o 
   1   6   4      182.95      190.88      4.70 o 
   2   6   4        0.86        1.80      1.09 o 
  -6   7   4        2.87        2.22      0.75 o 
  -5   7   4       37.28       42.53      1.41 o 
  -4   7   4        1.46        1.43      1.06 o 
  -3   7   4       42.06       40.21      1.16 o 
  -2   7   4       62.72       59.07      2.20 o 
  -1   7   4        2.74        2.88      1.70 o 
   0   7   4        3.47        4.16      1.09 o 
   1   7   4      114.40      113.53      3.29 o 
  -5   8   4       23.43       20.42      1.36 o 
  -4   8   4        3.69        3.81      1.00 o 
  -3   8   4       18.72       18.19      2.12 o 
  -2   8   4        0.70       -0.57      1.00 o 
  -1   8   4      173.82      162.26      4.52 o 
   0   8   4        0.60        2.00      1.27 o 
  -1 -10   5       15.02       16.67      2.26 o 
   0 -10   5        5.48        5.65      1.70 o 
   1 -10   5        0.22        0.57      1.41 o 
   2 -10   5        0.38        0.00      1.41 o 
   3 -10   5       36.39       44.65      2.54 o 
  -3  -9   5        0.38        0.98      1.09 o 
  -2  -9   5        1.07        0.88      0.88 o 
  -1  -9   5        1.10        1.19      0.88 o 
   0  -9   5       95.91       96.08      4.24 o 
   1  -9   5        6.54        3.67      1.41 o 
   2  -9   5        5.93        5.93      1.41 o 
   3  -9   5        9.28        9.33      1.41 o 
   4  -9   5        2.00        1.13      1.13 o 
  -4  -8   5        7.01        6.03      1.15 o 
  -3  -8   5        3.29        2.75      1.09 o 
  -2  -8   5        4.54        4.16      0.94 o 
  -1  -8   5       38.84       42.18      3.67 o 
   0  -8   5       67.21       70.08      2.97 o 
   1  -8   5       86.52       88.45      3.67 o 
   2  -8   5        9.02        8.19      1.41 o 
   3  -8   5        2.05        2.83      1.13 o 
   4  -8   5       42.26       43.80      2.54 o 
   5  -8   5        0.58        2.54      1.13 o 
  -5  -7   5       12.71       12.90      1.36 o 
  -4  -7   5        0.79        0.51      1.09 o 
  -3  -7   5       25.44       21.61      1.06 o 
  -2  -7   5       66.50       65.03      1.06 o 
  -1  -7   5       49.13       47.13      1.41 o 
   0  -7   5       11.55       10.33      0.63 o 
   1  -7   5       71.82       80.44      3.39 o 
   2  -7   5       67.30       64.71      2.83 o 
   3  -7   5       22.60       24.87      1.98 o 
   4  -7   5        0.22       -0.57      1.13 o 
   5  -7   5       17.78       22.61      1.98 o 
   6  -7   5        7.68        7.63      1.41 o 
  -5  -6   5        3.21        4.27      1.20 o 
  -4  -6   5       34.81       29.40      2.12 o 
  -3  -6   5     2226.86     2124.41     38.96 o 
  -2  -6   5      388.13      371.85      5.57 o 
  -1  -6   5       55.05       53.29      1.52 o 
   0  -6   5       12.00       10.61      0.73 o 
   1  -6   5        8.61        8.07      0.52 o 
   2  -6   5       29.89       28.87      0.75 o 
   3  -6   5      375.41      367.64      6.84 o 
   4  -6   5      183.52      194.72      3.25 o 
   5  -6   5        0.00        0.41      0.88 o 
   6  -6   5        0.07        0.14      1.00 o 
  -6  -5   5        0.14       -0.11      1.98 o 
  -5  -5   5       36.43       39.89      1.41 o 
  -4  -5   5       43.16       42.12      2.00 o 
  -3  -5   5        0.62        0.57      0.85 o 
  -2  -5   5       62.04       64.58      1.28 o 
  -1  -5   5      219.94      220.82      3.04 o 
   0  -5   5       36.08       33.30      0.78 o 
   1  -5   5       24.90       23.91      0.74 o 
   2  -5   5       27.43       27.89      0.62 o 
   3  -5   5      279.69      285.14      3.01 o 
   4  -5   5     1095.47     1099.11     14.88 o 
   5  -5   5       55.20       52.73      2.00 o 
   6  -5   5        5.73       10.65      1.29 o 
  -7  -4   5        4.21        4.52      1.70 o 
  -6  -4   5        8.04        6.78      1.15 o 
  -5  -4   5       86.61       90.50      2.12 o 
  -4  -4   5        0.11        0.79      0.65 o 
  -3  -4   5       26.25       27.85      1.40 o 
  -2  -4   5      447.34      418.28      6.74 o 
  -1  -4   5       19.72       17.19      0.46 o 
   0  -4   5       67.09       60.49      0.71 o 
   1  -4   5       11.42       10.18      0.34 o 
   2  -4   5       38.22       35.48      0.79 o 
   3  -4   5      488.27      483.56      4.48 o 
   4  -4   5        0.25       -0.72      0.48 o 
   5  -4   5       61.28       59.26      2.20 o 
   6  -4   5       23.20       23.83      3.39 o 
  -7  -3   5        0.22        0.69      0.88 o 
  -6  -3   5      187.15      180.62      4.14 o 
  -5  -3   5       16.30       18.64      1.39 o 
  -4  -3   5        1.57        1.50      0.58 o 
  -3  -3   5      166.38      175.00      3.43 o 
  -2  -3   5        7.37        6.64      0.59 o 
  -1  -3   5      441.56      438.81      4.19 o 
   0  -3   5        2.96        3.00      0.23 o 
   1  -3   5       80.88       76.49      0.89 o 
   2  -3   5      155.57      160.83      1.70 o 
   3  -3   5      379.64      389.83      3.95 o 
   4  -3   5       25.90       25.83      0.79 o 
   5  -3   5       13.08       14.80      1.24 o 
   6  -3   5       17.30       13.74      1.40 o 
  -7  -2   5        2.91        2.26      1.13 o 
  -6  -2   5        5.49        6.00      1.09 o 
  -5  -2   5      130.70      138.86      2.03 o 
  -4  -2   5       23.90       26.37      0.70 o 
  -3  -2   5       21.49       20.91      0.80 o 
  -2  -2   5        9.33        8.35      0.43 o 
  -1  -2   5       12.88       13.45      0.42 o 
   0  -2   5      211.69      230.00      1.87 o 
   1  -2   5     2854.59     2989.13     24.19 o 
   2  -2   5        6.15       10.11      0.35 o 
   3  -2   5       30.58       33.85      0.74 o 
   4  -2   5        5.85        6.77      0.49 o 
   5  -2   5       12.42       12.53      0.95 o 
   6  -2   5       11.00       15.60      1.25 o 
  -8  -1   5        0.02       -1.13      1.41 o 
  -7  -1   5        0.10        0.99      2.68 o 
  -6  -1   5       17.72       16.28      1.57 o 
  -5  -1   5       23.49       24.02      0.81 o 
  -4  -1   5       64.18       61.18      1.07 o 
  -3  -1   5      190.83      195.42      2.41 o 
  -2  -1   5      257.12      265.52      2.50 o 
  -1  -1   5        7.55        6.74      0.31 o 
   0  -1   5       36.19       45.58      0.65 o 
   1  -1   5        5.42        7.48      0.35 o 
   2  -1   5       28.05       29.30      0.60 o 
   3  -1   5      111.56      123.06      1.35 o 
   4  -1   5       43.94       44.51      0.85 o 
   5  -1   5       17.66       17.73      1.65 o 
   6  -1   5       17.41       17.17      1.19 o 
  -8   0   5        1.01        1.41      1.41 o 
  -7   0   5       37.37       37.04      1.80 o 
  -6   0   5       90.84       95.39      3.37 o 
  -5   0   5        6.45        5.12      0.44 o 
  -4   0   5       18.76       19.43      0.72 o 
  -3   0   5        1.56        0.89      0.35 o 
  -2   0   5      546.70      558.04      4.87 o 
  -1   0   5      150.53      147.35      1.41 o 
   0   0   5      117.45      137.83      1.42 o 
   1   0   5       17.85       25.29      0.54 o 
   2   0   5        7.78        8.32      0.41 o 
   3   0   5        0.00        0.04      0.31 o 
   4   0   5       49.56       49.17      0.99 o 
   5   0   5        0.59        1.24      0.75 o 
  -8   1   5       53.44       52.56      3.11 o 
  -7   1   5      162.98      165.42      3.89 o 
  -6   1   5        1.67        2.81      0.90 o 
  -5   1   5        5.00        5.07      0.39 o 
  -4   1   5      212.87      215.71      2.62 o 
  -3   1   5      109.40      118.39      1.38 o 
  -2   1   5      458.65      530.96      4.95 o 
  -1   1   5        7.23       10.32      0.43 o 
   0   1   5       14.20       19.16      0.49 o 
   1   1   5       11.49        8.31      0.46 o 
   2   1   5       92.99       89.77      1.55 o 
   3   1   5        0.76        0.82      0.33 o 
   4   1   5      166.76      157.58      2.69 o 
   5   1   5       10.74       12.19      1.12 o 
  -8   2   5       19.38       21.48      2.26 o 
  -7   2   5       94.48      100.60      3.96 o 
  -6   2   5     1854.99     1922.71     21.76 o 
  -5   2   5      430.30      455.89      5.41 o 
  -4   2   5      215.63      216.96      2.29 o 
  -3   2   5      100.73       97.84      1.32 o 
  -2   2   5      320.73      360.45      3.19 o 
  -1   2   5       24.25       26.01      0.55 o 
   0   2   5      100.27      102.58      1.06 o 
   1   2   5      207.08      198.90      2.04 o 
   2   2   5        0.29       -0.12      0.37 o 
   3   2   5       10.67       10.02      0.59 o 
   4   2   5      185.10      177.71      2.92 o 
   5   2   5       18.16       14.41      1.27 o 
  -8   3   5        6.88        9.04      1.70 o 
  -7   3   5       48.82       47.47      2.54 o 
  -6   3   5      102.50      110.33      1.82 o 
  -5   3   5      118.13      118.19      1.57 o 
  -4   3   5       38.33       43.73      0.78 o 
  -3   3   5       20.98       20.99      0.59 o 
  -2   3   5       26.68       28.43      0.59 o 
  -1   3   5       50.59       42.17      0.71 o 
   0   3   5      350.48      343.35      4.01 o 
   1   3   5      179.85      176.60      2.11 o 
   2   3   5       13.83       14.42      0.68 o 
   3   3   5       26.55       24.64      1.05 o 
   4   3   5       22.97       25.03      1.80 o 
  -8   4   5       27.44       27.69      2.26 o 
  -7   4   5        1.39        2.26      1.13 o 
  -6   4   5       25.70       24.74      0.91 o 
  -5   4   5        0.06        0.11      0.51 o 
  -4   4   5       25.58       27.36      1.07 o 
  -3   4   5        1.26        2.42      0.37 o 
  -2   4   5        3.75        4.45      0.41 o 
  -1   4   5      155.36      158.95      1.80 o 
   0   4   5      362.14      366.02      5.43 o 
   1   4   5      256.35      271.26      3.92 o 
   2   4   5      117.03      120.69      2.52 o 
   3   4   5       14.18       13.52      1.00 o 
  -7   5   5        9.98       11.30      1.41 o 
  -6   5   5       48.90       52.25      1.52 o 
  -5   5   5       97.05       98.73      1.80 o 
  -4   5   5       85.88       78.33      1.59 o 
  -3   5   5        0.19        1.26      0.52 o 
  -2   5   5        0.49        0.83      0.48 o 
  -1   5   5        8.01        7.17      0.66 o 
   0   5   5      384.31      396.60      8.15 o 
   1   5   5       50.89       50.61      3.40 o 
   2   5   5      153.88      150.48      4.36 o 
   3   5   5       26.64       25.26      3.11 o 
  -7   6   5        4.02        4.52      1.13 o 
  -6   6   5       38.55       46.74      1.52 o 
  -5   6   5        2.31        2.69      0.66 o 
  -4   6   5        1.39       -0.03      0.59 o 
  -3   6   5       75.60       63.39      1.73 o 
  -2   6   5      251.53      222.37      4.06 o 
  -1   6   5       45.24       41.64      2.16 o 
   0   6   5       94.63       91.68      2.89 o 
   1   6   5       26.25       26.79      1.80 o 
   2   6   5       79.43       79.85      2.78 o 
  -6   7   5        4.55        3.20      0.88 o 
  -5   7   5       10.19       11.65      1.98 o 
  -4   7   5        0.13        0.71      0.80 o 
  -3   7   5        2.76        1.41      1.00 o 
  -2   7   5       28.80       26.19      2.26 o 
  -1   7   5       11.58        9.04      1.20 o 
   0   7   5        4.48        4.92      1.09 o 
  -4   8   5       13.99       16.68      1.40 o 
  -3   8   5        0.00       -0.42      1.84 o 
  -2   8   5        8.29       10.40      1.29 o 
   0 -10   6       39.05       40.97      2.83 o 
   1 -10   6        0.26       -0.85      1.41 o 
   2 -10   6        0.58       -0.28      1.41 o 
  -2  -9   6       12.03       10.27      1.55 o 
  -1  -9   6       57.36       55.39      3.39 o 
   0  -9   6      172.83      168.98      6.22 o 
   1  -9   6       26.12       26.85      2.26 o 
   2  -9   6       14.02       14.13      1.70 o 
   3  -9   6        3.08        3.67      1.41 o 
   4  -9   6       10.84       13.28      1.70 o 
  -4  -8   6      152.55      136.77      5.93 o 
  -3  -8   6       50.80       41.26      3.11 o 
  -2  -8   6       16.98       17.52      1.36 o 
  -1  -8   6       32.38       35.45      1.56 o 
   0  -8   6        5.85        2.83      1.41 o 
   1  -8   6       17.45       18.09      1.98 o 
   2  -8   6       51.69       61.32      3.11 o 
   3  -8   6       28.87       31.37      2.26 o 
   4  -8   6        0.49        0.28      1.13 o 
   5  -8   6       17.81       18.09      1.98 o 
  -5  -7   6        9.46       10.74      2.26 o 
  -4  -7   6        0.47       -0.42      1.00 o 
  -3  -7   6      371.79      359.26      5.65 o 
  -2  -7   6       31.68       29.29      0.94 o 
  -1  -7   6        1.81        1.13      0.80 o 
   0  -7   6       19.06       19.34      0.82 o 
   1  -7   6       63.02       62.17      2.83 o 
   2  -7   6        2.36        2.26      1.13 o 
   3  -7   6      182.75      186.79      6.22 o 
   4  -7   6        8.52        7.48      1.70 o 
   5  -7   6        6.97       11.73      1.84 o 
  -5  -6   6        5.37        4.27      1.20 o 
  -4  -6   6       10.92        9.09      1.29 o 
  -3  -6   6      157.47      146.37      2.74 o 
  -2  -6   6       58.27       56.73      1.44 o 
  -1  -6   6        6.73        6.79      0.59 o 
   0  -6   6        0.06        0.13      0.39 o 
   1  -6   6       13.93       12.69      1.00 o 
   2  -6   6       29.66       31.35      1.08 o 
   3  -6   6       45.73       46.37      1.80 o 
   4  -6   6       41.40       44.07      2.40 o 
   5  -6   6        6.47        8.71      1.41 o 
  -6  -5   6      148.22      142.14      5.65 o 
  -5  -5   6       20.58       20.79      1.60 o 
  -4  -5   6        7.31        9.75      1.20 o 
  -3  -5   6        9.77        9.14      0.91 o 
  -2  -5   6       32.75       31.96      1.06 o 
  -1  -5   6        5.41        4.64      0.37 o 
   0  -5   6      149.61      145.35      1.74 o 
   1  -5   6       11.78       10.71      0.47 o 
   2  -5   6       18.62       19.01      0.73 o 
   3  -5   6      668.34      667.99      9.33 o 
   4  -5   6      605.84      609.15      8.73 o 
   5  -5   6        2.79        3.67      1.09 o 
   6  -5   6       10.16       14.74      2.26 o 
  -7  -4   6        0.29       -0.57      1.41 o 
  -6  -4   6       41.59       39.99      2.54 o 
  -5  -4   6        1.75        2.65      0.75 o 
  -4  -4   6        3.73        3.52      0.75 o 
  -3  -4   6        0.63        0.99      0.58 o 
  -2  -4   6        2.61        1.75      0.41 o 
  -1  -4   6      248.66      258.22      2.54 o 
   0  -4   6      459.41      495.77      4.19 o 
   1  -4   6        1.93        2.59      0.30 o 
   2  -4   6       14.35       14.12      0.58 o 
   3  -4   6      220.10      214.29      2.93 o 
   4  -4   6        1.30        0.97      0.70 o 
   5  -4   6       91.11       93.65      2.89 o 
   6  -4   6       33.48       38.95      2.40 o 
  -7  -3   6        2.98        3.67      1.70 o 
  -6  -3   6        3.72        4.41      1.00 o 
  -5  -3   6       14.18       12.37      0.91 o 
  -4  -3   6       32.75       33.78      1.16 o 
  -3  -3   6       55.29       54.08      1.45 o 
  -2  -3   6        3.41        4.05      0.52 o 
  -1  -3   6       76.79       73.21      1.16 o 
   0  -3   6      420.96      421.57      3.65 o 
   1  -3   6      235.44      242.63      2.25 o 
   2  -3   6        1.06        1.22      0.27 o 
   3  -3   6      122.63      124.30      1.83 o 
   4  -3   6       98.38       94.63      1.52 o 
   5  -3   6        1.30       -0.42      1.00 o 
   6  -3   6        0.00        0.00      1.98 o 
  -7  -2   6       15.58       14.69      1.98 o 
  -6  -2   6        0.02        0.05      0.61 o 
  -5  -2   6       25.24       24.63      1.26 o 
  -4  -2   6        0.05        0.01      0.38 o 
  -3  -2   6       12.46       14.57      0.71 o 
  -2  -2   6       41.00       38.66      1.11 o 
  -1  -2   6       14.60       15.26      0.44 o 
   0  -2   6       36.49       33.06      0.55 o 
   1  -2   6       23.20       28.02      0.57 o 
   2  -2   6       28.78       29.51      0.67 o 
   3  -2   6        2.13        2.21      0.42 o 
   4  -2   6        3.71        3.88      0.76 o 
   5  -2   6       11.12       14.77      1.08 o 
  -8  -1   6        0.57       -2.12      1.41 o 
  -7  -1   6        1.25        1.98      1.41 o 
  -6  -1   6        0.01        0.90      0.61 o 
  -5  -1   6       25.84       28.90      0.89 o 
  -4  -1   6      242.20      267.58      3.24 o 
  -3  -1   6     1798.27     1874.15     19.94 o 
  -2  -1   6       75.23       62.90      0.91 o 
  -1  -1   6        0.15       -0.28      0.25 o 
   0  -1   6       25.09       23.48      0.76 o 
   1  -1   6       14.46       18.58      0.57 o 
   2  -1   6       61.21       59.06      0.92 o 
   3  -1   6      256.16      243.35      3.03 o 
   4  -1   6       53.11       43.22      1.19 o 
   5  -1   6        5.51        5.93      1.26 o 
  -8   0   6       10.53       10.17      1.98 o 
  -7   0   6       57.60       59.62      3.39 o 
  -6   0   6       33.92       37.19      1.36 o 
  -5   0   6       22.24       20.66      0.67 o 
  -4   0   6      313.83      334.66      4.71 o 
  -3   0   6       10.26       10.28      0.51 o 
  -2   0   6       10.33        7.58      0.42 o 
  -1   0   6       47.52       47.42      0.77 o 
   0   0   6      144.07      144.26      1.56 o 
   1   0   6        0.08        0.53      0.32 o 
   2   0   6       47.78       55.65      1.22 o 
   3   0   6       85.71       78.94      1.41 o 
   4   0   6       97.73       82.48      3.47 o 
   5   0   6       10.57       10.77      1.12 o 
  -8   1   6        2.48        1.98      1.70 o 
  -7   1   6       16.90       19.50      1.98 o 
  -6   1   6       21.56       22.34      0.94 o 
  -5   1   6      185.32      191.06      2.28 o 
  -4   1   6        4.08        3.83      0.39 o 
  -3   1   6      129.73      135.73      1.59 o 
  -2   1   6      173.37      180.38      1.93 o 
  -1   1   6      172.92      154.28      1.73 o 
   0   1   6       16.66       15.19      0.57 o 
   1   1   6       17.64       14.34      0.58 o 
   2   1   6       62.48       56.51      1.04 o 
   3   1   6      121.40      106.48      1.55 o 
   4   1   6       56.17       55.85      2.17 o 
  -8   2   6       19.51       20.63      2.26 o 
  -7   2   6        0.07       -1.13      1.13 o 
  -6   2   6      647.09      668.20     13.46 o 
  -5   2   6        0.00        0.42      0.44 o 
  -4   2   6        1.07        0.72      0.36 o 
  -3   2   6      100.98       99.69      1.27 o 
  -2   2   6       44.64       45.29      0.98 o 
  -1   2   6      192.53      189.19      1.87 o 
   0   2   6      402.16      399.65      3.47 o 
   1   2   6        9.41       10.83      0.53 o 
   2   2   6        0.15        0.53      0.47 o 
   3   2   6      203.33      196.45      3.15 o 
   4   2   6        0.01        1.46      1.09 o 
  -8   3   6        8.02        6.22      1.41 o 
  -7   3   6       11.21       13.28      1.70 o 
  -6   3   6      220.09      223.70      3.18 o 
  -5   3   6      428.11      428.49      5.52 o 
  -4   3   6       77.46       78.47      1.14 o 
  -3   3   6        5.55        5.23      0.41 o 
  -2   3   6        2.72        1.79      0.37 o 
  -1   3   6       42.98       41.72      1.09 o 
   0   3   6      700.97      706.28      6.93 o 
   1   3   6     1473.53     1444.48     17.58 o 
   2   3   6       48.73       50.04      1.59 o 
   3   3   6        8.65       10.65      1.22 o 
  -7   4   6       35.87       35.32      2.26 o 
  -6   4   6        5.10        5.70      1.41 o 
  -5   4   6        0.05       -0.41      0.53 o 
  -4   4   6      279.16      252.08      3.52 o 
  -3   4   6       14.53       11.48      0.62 o 
  -2   4   6        8.16       11.28      1.10 o 
  -1   4   6        8.38        7.03      0.49 o 
   0   4   6       74.07       74.90      1.39 o 
   1   4   6       58.02       60.74      1.58 o 
   2   4   6        3.20        4.12      0.77 o 
   3   4   6       23.26       23.49      1.69 o 
  -7   5   6        1.56        2.83      1.41 o 
  -6   5   6       10.52       13.31      1.21 o 
  -5   5   6        3.58        2.26      0.62 o 
  -4   5   6       58.32       52.28      1.34 o 
  -3   5   6      145.38      135.53      2.91 o 
  -2   5   6        0.68        1.94      0.59 o 
  -1   5   6       23.56       26.62      2.54 o 
   0   5   6      102.60      103.01      2.37 o 
   1   5   6        0.31        0.42      1.00 o 
   2   5   6        3.03        3.86      1.55 o 
  -6   6   6       45.48       42.87      1.52 o 
  -5   6   6        1.03        1.26      0.75 o 
  -4   6   6       14.27       10.70      0.98 o 
  -3   6   6        0.12       -0.09      0.65 o 
  -2   6   6      145.32      125.03      3.96 o 
  -1   6   6       28.11       28.98      1.80 o 
   0   6   6        0.26        0.14      1.27 o 
   1   6   6       28.20       28.75      1.89 o 
  -5   7   6        0.01       -0.03      0.88 o 
  -4   7   6        0.76        0.85      1.00 o 
  -3   7   6       31.27       27.05      1.60 o 
  -2   7   6        5.21        1.26      1.70 o 
  -1   7   6       10.95        8.28      1.40 o 
  -2  -9   7        4.90        5.37      1.70 o 
  -1  -9   7        0.58        1.13      1.41 o 
   0  -9   7        2.95        3.67      1.70 o 
   1  -9   7        6.77        8.48      1.70 o 
   2  -9   7        0.39       -0.57      1.41 o 
   3  -9   7        9.18       11.59      1.98 o 
  -4  -8   7      631.79      565.72     16.67 o 
  -3  -8   7      175.73      159.94      6.22 o 
  -2  -8   7        0.28       -1.70      1.41 o 
  -1  -8   7        0.12       -0.85      1.41 o 
   0  -8   7        0.01        0.85      1.41 o 
   1  -8   7       33.29       36.74      2.54 o 
   2  -8   7      126.84      142.14      5.37 o 
   3  -8   7       42.50       45.21      2.83 o 
   4  -8   7        1.41        1.98      1.41 o 
  -4  -7   7        0.00       -0.42      1.00 o 
  -3  -7   7        2.48        2.72      1.09 o 
  -2  -7   7       50.69       54.75      1.34 o 
  -1  -7   7        2.65        0.28      1.41 o 
   0  -7   7        5.42        6.50      1.41 o 
   1  -7   7        1.65        1.13      1.13 o 
   2  -7   7      405.03      422.79      7.80 o 
   3  -7   7      903.09      919.37     15.93 o 
   4  -7   7       33.77       44.95      3.67 o 
  -5  -6   7        0.00       -0.57      1.00 o 
  -4  -6   7        3.05        0.85      1.00 o 
  -3  -6   7      150.52      139.51      2.64 o 
  -2  -6   7        1.70        1.75      0.65 o 
  -1  -6   7        0.09        0.65      0.45 o 
   0  -6   7        2.58        2.89      0.61 o 
   1  -6   7       14.09       13.31      0.86 o 
   2  -6   7      385.97      387.77      7.32 o 
   3  -6   7        3.34        3.25      1.00 o 
   4  -6   7        3.41        1.98      1.00 o 
   5  -6   7       23.65       26.21      1.69 o 
  -6  -5   7        0.35        1.98      1.70 o 
  -5  -5   7        7.58        5.51      1.09 o 
  -4  -5   7       16.86       18.88      1.98 o 
  -3  -5   7        6.68        8.61      0.82 o 
  -2  -5   7       41.11       45.01      1.26 o 
  -1  -5   7        6.23        5.88      0.42 o 
   0  -5   7       10.23       10.11      0.53 o 
   1  -5   7       85.76       89.11      1.42 o 
   2  -5   7      232.35      237.96      7.35 o 
   3  -5   7      197.65      196.49      4.26 o 
   4  -5   7        2.43        0.71      1.00 o 
   5  -5   7       26.65       22.38      1.60 o 
  -6  -4   7        6.77        9.61      1.98 o 
  -5  -4   7        0.00        0.42      1.00 o 
  -4  -4   7       11.31        9.46      1.20 o 
  -3  -4   7        1.50        1.20      0.52 o 
  -2  -4   7        0.23        0.38      0.37 o 
  -1  -4   7       20.06       22.69      0.60 o 
   0  -4   7     1012.94     1042.09      9.11 o 
   1  -4   7        0.14        0.39      0.27 o 
   2  -4   7        1.46        1.13      0.40 o 
   3  -4   7        5.36        4.40      0.56 o 
   4  -4   7        9.45        8.90      1.20 o 
   5  -4   7        0.60        0.42      1.00 o 
  -7  -3   7        0.53        0.85      1.41 o 
  -6  -3   7        7.96        9.04      1.98 o 
  -5  -3   7        0.11       -0.03      0.65 o 
  -4  -3   7      272.59      268.83      4.45 o 
  -3  -3   7       31.06       38.04      1.96 o 
  -2  -3   7        0.08        0.23      0.41 o 
  -1  -3   7        0.04        0.44      0.32 o 
   0  -3   7       33.36       33.02      0.61 o 
   1  -3   7        2.73        3.34      0.37 o 
   2  -3   7       24.32       28.98      0.72 o 
   3  -3   7      106.29       99.13      1.94 o 
   4  -3   7       24.00       24.02      1.60 o 
   5  -3   7        9.38        7.73      1.29 o 
  -7  -2   7       29.64       33.63      2.83 o 
  -6  -2   7        1.60        1.61      0.75 o 
  -5  -2   7       58.62       55.22      1.50 o 
  -4  -2   7        0.82        0.25      0.61 o 
  -3  -2   7      198.81      207.19      3.57 o 
  -2  -2   7       33.73       29.79      0.70 o 
  -1  -2   7      106.51      106.68      1.39 o 
   0  -2   7       11.97       15.43      0.46 o 
   1  -2   7        4.77        4.31      0.44 o 
   2  -2   7        0.56        1.98      0.41 o 
   3  -2   7      190.41      182.35      2.53 o 
   4  -2   7        3.04        3.03      0.82 o 
   5  -2   7        5.79        8.16      1.41 o 
  -7  -1   7       18.84       22.89      2.54 o 
  -6  -1   7       46.12       47.49      2.00 o 
  -5  -1   7       59.35       63.32      2.04 o 
  -4  -1   7        0.32        0.30      0.44 o 
  -3  -1   7        0.44       -0.07      0.39 o 
  -2  -1   7       65.37       59.65      0.94 o 
  -1  -1   7        2.44        2.97      0.39 o 
   0  -1   7       10.66       10.03      0.41 o 
   1  -1   7       37.01       37.48      0.83 o 
   2  -1   7       17.16       15.21      0.65 o 
   3  -1   7       14.24       13.67      0.75 o 
   4  -1   7       18.71       17.24      1.02 o 
   5  -1   7        1.62        0.32      0.91 o 
  -8   0   7       32.69       28.26      2.54 o 
  -7   0   7     1228.68     1238.26     33.06 o 
  -6   0   7      262.18      266.90      5.67 o 
  -5   0   7       62.69       59.69      1.98 o 
  -4   0   7       48.53       48.97      0.94 o 
  -3   0   7      186.07      206.20      2.46 o 
  -2   0   7      235.72      238.34      2.48 o 
  -1   0   7      117.12      119.36      1.57 o 
   0   0   7      433.27      422.83      4.34 o 
   1   0   7        0.48        1.58      0.43 o 
   2   0   7       21.86       19.33      0.77 o 
   3   0   7      135.86      121.34      2.74 o 
   4   0   7       14.07       10.47      1.29 o 
  -8   1   7       21.45       25.43      2.54 o 
  -7   1   7        4.98        2.26      1.41 o 
  -6   1   7      175.76      178.47      2.70 o 
  -5   1   7       78.25       78.75      1.54 o 
  -4   1   7        9.28        8.12      0.50 o 
  -3   1   7       46.99       46.93      0.79 o 
  -2   1   7       44.53       43.95      0.82 o 
  -1   1   7      628.74      619.18      6.16 o 
   0   1   7     1056.03     1023.77      9.75 o 
   1   1   7        0.69        0.44      0.47 o 
   2   1   7        2.84        3.87      0.62 o 
   3   1   7       14.91       14.06      0.93 o 
   4   1   7       20.89       20.83      1.69 o 
  -7   2   7       16.46       15.26      1.98 o 
  -6   2   7       39.93       41.34      1.41 o 
  -5   2   7        1.49        2.01      0.57 o 
  -4   2   7        0.10       -0.37      0.25 o 
  -3   2   7       66.79       68.82      1.33 o 
  -2   2   7      223.76      220.30      2.36 o 
  -1   2   7      663.72      672.16      6.68 o 
   0   2   7       65.24       68.61      1.14 o 
   1   2   7      173.08      179.72      2.91 o 
   2   2   7       45.47       44.42      1.35 o 
   3   2   7        0.07        0.48      0.68 o 
  -7   3   7       54.94       59.34      3.11 o 
  -6   3   7        5.51        6.00      1.41 o 
  -5   3   7       11.36        8.22      0.74 o 
  -4   3   7        0.09       -0.42      0.57 o 
  -3   3   7        1.77        1.71      0.49 o 
  -2   3   7       10.03        9.25      0.54 o 
  -1   3   7      458.60      468.84      4.85 o 
   0   3   7        4.46        4.07      0.67 o 
   1   3   7       19.50       18.08      1.05 o 
   2   3   7        7.02        4.91      0.80 o 
   3   3   7        0.42       -0.32      1.01 o 
  -7   4   7        1.48        2.83      1.41 o 
  -6   4   7       10.20       11.96      0.98 o 
  -5   4   7       11.69        9.95      0.87 o 
  -4   4   7       12.73        7.38      0.91 o 
  -3   4   7      437.50      367.85      4.89 o 
  -2   4   7       51.07       49.55      1.29 o 
  -1   4   7      109.69      104.64      1.95 o 
   0   4   7       11.01       11.41      0.83 o 
   1   4   7       69.74       70.41      2.57 o 
   2   4   7        5.71        5.28      1.20 o 
  -6   5   7       21.98       26.14      1.24 o 
  -5   5   7        0.00       -0.42      0.62 o 
  -4   5   7        6.29        9.45      0.91 o 
  -3   5   7        0.01       -0.04      0.75 o 
  -2   5   7       34.56       35.27      1.89 o 
  -1   5   7       23.72       19.27      4.80 o 
   0   5   7       11.87       11.10      1.29 o 
   1   5   7        8.19        8.04      1.29 o 
  -5   6   7       14.00       16.28      1.40 o 
  -4   6   7        3.17        1.55      1.00 o 
  -3   6   7        3.80        4.90      1.09 o 
  -2   6   7        5.90        5.33      1.70 o 
  -1   6   7       13.67       16.75      1.60 o 
  -2  -9   8        1.53        2.54      1.70 o 
  -1  -9   8        2.32       -0.28      1.41 o 
   0  -9   8       29.68       31.65      2.54 o 
   1  -9   8        3.71        2.83      1.70 o 
   2  -9   8      253.96      252.63      8.19 o 
  -3  -8   8        2.63        2.54      1.70 o 
  -2  -8   8        1.74        1.70      1.41 o 
  -1  -8   8        0.24        1.70      1.41 o 
   0  -8   8        0.27       -0.57      1.41 o 
   1  -8   8        5.15        5.37      1.70 o 
   2  -8   8        2.73        3.11      1.70 o 
   3  -8   8       69.79       72.34      3.67 o 
  -4  -7   8        0.07       -1.98      1.41 o 
  -3  -7   8       14.74       15.54      2.26 o 
  -2  -7   8        6.82        8.52      0.76 o 
  -1  -7   8       30.42       34.76      2.54 o 
   0  -7   8        6.06        4.80      1.41 o 
   1  -7   8       17.55       16.44      1.41 o 
   2  -7   8      103.85      108.41      2.85 o 
   3  -7   8      158.55      159.54      3.86 o 
   4  -7   8       15.85       14.49      1.49 o 
  -5  -6   8        1.25        1.52      1.13 o 
  -4  -6   8        0.12        0.99      1.00 o 
  -3  -6   8        3.16        5.33      1.20 o 
  -2  -6   8       87.31       82.97      1.85 o 
  -1  -6   8      485.62      492.16      9.35 o 
   0  -6   8        7.70        6.12      0.99 o 
   1  -6   8       16.28       16.55      1.29 o 
   2  -6   8       65.29       66.29      2.29 o 
   3  -6   8        0.05       -0.25      0.99 o 
   4  -6   8       33.15       40.46      7.21 o 
  -6  -5   8        2.22        4.80      1.98 o 
  -5  -5   8        2.52        2.36      1.09 o 
  -4  -5   8       37.71       35.25      2.83 o 
  -3  -5   8        0.99        1.23      0.82 o 
  -2  -5   8       43.01       42.93      2.33 o 
  -1  -5   8       52.04       52.45      1.47 o 
   0  -5   8       66.88       68.02      1.70 o 
   1  -5   8       20.99       21.44      1.08 o 
   2  -5   8        2.53        2.04      0.88 o 
   3  -5   8        8.86        8.40      1.20 o 
   4  -5   8        5.53        5.09      1.20 o 
  -6  -4   8        3.62        5.09      1.98 o 
  -5  -4   8        0.30        0.85      1.00 o 
  -4  -4   8       72.97       80.11      2.60 o 
  -3  -4   8        5.41        5.42      0.65 o 
  -2  -4   8        3.77        3.66      0.50 o 
  -1  -4   8       33.75       33.24      1.02 o 
   0  -4   8       11.68       12.40      0.48 o 
   1  -4   8        0.42       -0.35      0.52 o 
   2  -4   8       13.34       11.44      0.85 o 
   3  -4   8        7.54        6.67      1.20 o 
   4  -4   8       26.94       32.09      1.89 o 
  -7  -3   8        0.38        1.13      1.70 o 
  -6  -3   8       19.48       18.09      2.26 o 
  -5  -3   8       85.78       90.17      2.89 o 
  -4  -3   8      439.51      433.29     16.95 o 
  -3  -3   8        0.52        0.03      0.61 o 
  -2  -3   8        2.53        2.51      0.61 o 
  -1  -3   8        1.23        1.31      0.48 o 
   0  -3   8       12.05       10.71      0.52 o 
   1  -3   8       13.64       12.69      1.01 o 
   2  -3   8      224.39      209.87      3.78 o 
   3  -3   8        6.21        4.42      0.82 o 
   4  -3   8        4.68        7.47      1.29 o 
  -7  -2   8      103.15      111.90      5.09 o 
  -6  -2   8       23.04       22.04      2.26 o 
  -5  -2   8       68.46       71.91      7.06 o 
  -4  -2   8        2.07        1.98      1.00 o 
  -3  -2   8        1.12        0.54      0.58 o 
  -2  -2   8       13.76       13.51      0.63 o 
  -1  -2   8        5.44        5.54      0.61 o 
   0  -2   8        1.23        2.18      0.40 o 
   1  -2   8       15.58       15.67      0.72 o 
   2  -2   8      185.04      176.43      2.76 o 
   3  -2   8       56.22       42.66      1.50 o 
   4  -2   8        8.55       10.05      1.40 o 
  -7  -1   8       55.29       52.56      3.39 o 
  -6  -1   8       39.89       44.08      2.83 o 
  -5  -1   8        0.71        1.26      0.88 o 
  -4  -1   8       11.86       15.62      1.03 o 
  -3  -1   8       40.03       37.34      0.98 o 
  -2  -1   8      100.95       96.29      1.51 o 
  -1  -1   8       25.45       25.53      0.80 o 
   0  -1   8       37.47       33.74      0.76 o 
   1  -1   8       84.97       80.35      1.40 o 
   2  -1   8      150.06      130.42      2.30 o 
   3  -1   8       82.00       82.79      2.02 o 
   4  -1   8       16.83       21.88      1.28 o 
  -7   0   8       45.49       45.50      3.11 o 
  -6   0   8       12.83       13.92      1.41 o 
  -5   0   8        6.85        6.12      0.82 o 
  -4   0   8        9.32        9.90      0.65 o 
  -3   0   8        2.79        2.46      0.46 o 
  -2   0   8        0.66        1.34      0.47 o 
  -1   0   8      201.21      201.18      2.64 o 
   0   0   8       81.27       78.43      1.23 o 
   1   0   8        0.20       -0.62      0.53 o 
   2   0   8      215.21      202.09      2.74 o 
   3   0   8       18.24       17.02      1.19 o 
  -7   1   8       78.98       79.69      3.96 o 
  -6   1   8      226.73      250.57      5.15 o 
  -5   1   8        0.04       -0.75      0.65 o 
  -4   1   8        0.11        0.12      0.47 o 
  -3   1   8        5.31        5.49      0.46 o 
  -2   1   8      156.67      154.51      2.20 o 
  -1   1   8      325.45      334.85      4.04 o 
   0   1   8     1048.48     1032.56     11.05 o 
   1   1   8       39.86       37.98      1.26 o 
   2   1   8        1.92        2.12      0.71 o 
   3   1   8       17.81       17.07      1.19 o 
  -7   2   8        0.00       -0.85      1.41 o 
  -6   2   8        0.06        0.57      1.00 o 
  -5   2   8      193.61      179.77      4.00 o 
  -4   2   8      126.21      115.85      2.07 o 
  -3   2   8       11.72        8.16      0.63 o 
  -2   2   8       16.33       16.84      0.67 o 
  -1   2   8        3.40        4.86      0.54 o 
   0   2   8      170.66      175.18      2.49 o 
   1   2   8       28.56       28.12      1.19 o 
   2   2   8       26.30       29.11      1.73 o 
  -7   3   8        1.96        3.11      1.41 o 
  -6   3   8        0.69        0.38      0.82 o 
  -5   3   8       43.23       37.36      1.27 o 
  -4   3   8      102.36       99.89      1.93 o 
  -3   3   8        5.46        4.21      0.66 o 
  -2   3   8        5.23        6.18      0.59 o 
  -1   3   8       45.97       44.23      1.29 o 
   0   3   8        2.31        2.67      0.75 o 
   1   3   8        1.13        1.70      1.00 o 
   2   3   8       18.43       20.85      1.69 o 
  -6   4   8        0.64        1.70      1.00 o 
  -5   4   8        4.46        1.79      0.82 o 
  -4   4   8        0.25        0.37      0.75 o 
  -3   4   8       44.15       34.46      1.33 o 
  -2   4   8       79.64       78.44      2.60 o 
  -1   4   8       10.28       12.32      1.31 o 
   0   4   8       44.05       48.46      2.29 o 
   1   4   8       24.38       23.75      1.80 o 
  -5   5   8        1.99       -0.85      1.00 o 
  -4   5   8       19.56       15.83      1.08 o 
  -3   5   8        0.08        0.57      1.00 o 
  -2   5   8        0.18       -0.57      1.13 o 
  -1   5   8       36.70       44.53      2.83 o 
  -3  -8   9        0.48        0.85      1.41 o 
  -2  -8   9       27.97       26.56      2.83 o 
  -1  -8   9        0.17       -0.57      1.41 o 
   0  -8   9        0.28        0.00      1.41 o 
   1  -8   9      203.34      205.44      7.06 o 
   2  -8   9        1.49        2.26      1.70 o 
  -4  -7   9        0.25        0.00      1.41 o 
  -3  -7   9        0.00       -0.57      1.41 o 
  -2  -7   9        2.55        3.11      1.41 o 
  -1  -7   9       49.21       46.91      3.11 o 
   0  -7   9       13.66       14.69      1.98 o 
   1  -7   9       79.20       86.50      2.51 o 
   2  -7   9      154.88      154.88      3.73 o 
   3  -7   9       13.52       12.90      1.40 o 
  -5  -6   9        0.02        0.28      1.70 o 
  -4  -6   9        0.52        0.69      1.09 o 
  -3  -6   9        2.17        1.52      1.09 o 
  -2  -6   9        1.28        0.44      0.65 o 
  -1  -6   9      119.86      118.21      3.25 o 
   0  -6   9        1.94        2.01      0.88 o 
   1  -6   9        0.54       -0.14      1.55 o 
   2  -6   9       12.22       12.21      1.55 o 
   3  -6   9        1.62        1.34      1.09 o 
  -5  -5   9      188.14      168.13      6.50 o 
  -4  -5   9        9.14        8.90      1.55 o 
  -3  -5   9        0.12        0.46      0.65 o 
  -2  -5   9        0.00        0.10      0.65 o 
  -1  -5   9       10.00       11.62      0.68 o 
   0  -5   9        7.14        6.30      0.86 o 
   1  -5   9        6.17        6.18      1.09 o 
   2  -5   9       63.82       63.34      2.37 o 
   3  -5   9       10.52        8.08      1.29 o 
  -6  -4   9       33.51       35.89      3.11 o 
  -5  -4   9        0.08       -0.57      1.41 o 
  -4  -4   9       20.54       18.85      1.06 o 
  -3  -4   9        2.13        1.75      0.65 o 
  -2  -4   9       36.59       34.37      1.23 o 
  -1  -4   9        0.47        0.12      0.64 o 
   0  -4   9       10.81        9.68      0.71 o 
   1  -4   9        4.34        4.64      0.83 o 
   2  -4   9      170.08      170.98      4.06 o 
   3  -4   9        5.48        6.00      1.27 o 
  -6  -3   9        9.97        9.89      1.98 o 
  -5  -3   9       10.44        9.89      1.98 o 
  -4  -3   9       34.81       33.47      2.76 o 
  -3  -3   9       15.95       14.07      0.99 o 
  -2  -3   9        0.01       -0.87      0.58 o 
  -1  -3   9        2.38        1.77      0.56 o 
   0  -3   9        0.05        0.44      0.54 o 
   1  -3   9       37.38       33.00      1.33 o 
   2  -3   9       19.03       18.78      1.12 o 
   3  -3   9        9.78        8.49      1.40 o 
  -6  -2   9        4.99        5.93      1.70 o 
  -5  -2   9       14.92       15.82      1.98 o 
  -4  -2   9       59.79       60.97      2.81 o 
  -3  -2   9      204.01      206.42      3.26 o 
  -2  -2   9       61.49       61.99      1.25 o 
  -1  -2   9      143.22      142.71      3.16 o 
   0  -2   9        2.60        2.83      0.50 o 
   1  -2   9       61.09       57.08      1.61 o 
   2  -2   9       20.89       19.53      1.26 o 
   3  -2   9       16.25       15.22      1.70 o 
  -7  -1   9      118.05      111.05      4.80 o 
  -6  -1   9       20.84       19.78      2.26 o 
  -5  -1   9        0.37        0.50      3.11 o 
  -4  -1   9        9.66        9.41      0.73 o 
  -3  -1   9       16.57       17.52      0.79 o 
  -2  -1   9      614.71      637.78      7.11 o 
  -1  -1   9     1466.47     1461.23     15.38 o 
   0  -1   9       12.36       11.18      0.66 o 
   1  -1   9        1.54        1.65      0.59 o 
   2  -1   9        2.33        3.14      1.01 o 
   3  -1   9       26.73       27.92      1.74 o 
  -7   0   9       33.78       34.47      2.83 o 
  -6   0   9       20.25       25.68      1.56 o 
  -5   0   9        1.95        2.26      1.00 o 
  -4   0   9       45.29       44.73      1.11 o 
  -3   0   9      112.36      111.30      1.81 o 
  -2   0   9      488.72      490.77      5.63 o 
  -1   0   9        0.97        0.83      0.52 o 
   0   0   9       59.21       61.84      1.27 o 
   1   0   9       75.16       74.00      1.92 o 
   2   0   9       38.02       45.53      1.87 o 
  -7   1   9        0.32       -0.57      1.41 o 
  -6   1   9        3.86        3.60      1.09 o 
  -5   1   9        8.95        8.82      0.98 o 
  -4   1   9        0.00       -0.71      0.49 o 
  -3   1   9       43.00       43.81      1.11 o 
  -2   1   9      303.63      306.28      4.21 o 
  -1   1   9       72.80       71.86      1.87 o 
   0   1   9        3.86        2.97      0.62 o 
   1   1   9        1.01        0.97      0.91 o 
   2   1   9        0.73        1.13      1.09 o 
  -6   2   9        9.39        6.79      1.20 o 
  -5   2   9        0.09        1.41      0.82 o 
  -4   2   9      316.99      282.33      4.05 o 
  -3   2   9        8.61        8.00      0.66 o 
  -2   2   9       45.20       43.75      1.22 o 
  -1   2   9        3.03        2.73      1.42 o 
   0   2   9       19.49       17.36      1.49 o 
   1   2   9        0.02       -0.28      1.98 o 
  -6   3   9        1.04        0.71      1.00 o 
  -5   3   9       19.70       20.02      2.26 o 
  -4   3   9       18.11       13.35      1.08 o 
  -3   3   9       24.45       24.99      1.44 o 
  -2   3   9       18.77       17.22      1.49 o 
  -1   3   9       48.21       55.55      1.84 o 
   0   3   9        0.52        2.31      1.09 o 
  -5   4   9       18.63       15.98      1.40 o 
  -4   4   9        0.07       -1.04      0.70 o 
  -3   4   9        7.64        9.16      1.29 o 
  -2   4   9        3.09        5.41      1.20 o 
  -1   4   9        1.71        2.54      1.20 o 
  -1  -8  10        9.18        8.48      1.98 o 
   0  -8  10        1.12        0.85      1.70 o 
  -3  -7  10       14.57       13.56      2.26 o 
  -2  -7  10        5.90        7.06      1.98 o 
  -1  -7  10       10.64        8.19      1.98 o 
   0  -7  10        9.65       11.02      1.98 o 
   1  -7  10        5.38        5.37      1.70 o 
  -4  -6  10        0.34        1.55      1.20 o 
  -3  -6  10        6.63        4.52      1.70 o 
  -2  -6  10       13.99       12.15      1.98 o 
  -1  -6  10        9.98       10.47      0.85 o 
   0  -6  10        0.80        0.00      1.41 o 
   1  -6  10       47.47       50.66      2.68 o 
   2  -6  10        7.88        9.06      1.29 o 
  -5  -5  10       78.00       73.75      4.24 o 
  -4  -5  10        2.68        2.83      1.70 o 
  -3  -5  10        0.00        0.28      1.00 o 
  -2  -5  10        0.68        0.85      1.00 o 
  -1  -5  10       12.43       13.10      0.99 o 
   0  -5  10        1.30       -0.38      0.88 o 
   1  -5  10       58.66       59.14      3.96 o 
   2  -5  10        0.97       -0.03      1.09 o 
  -5  -4  10        1.79       -0.57      1.70 o 
  -4  -4  10        7.55        7.58      1.29 o 
  -3  -4  10        5.84        5.57      1.41 o 
  -2  -4  10       67.64       69.70      2.60 o 
  -1  -4  10        0.96        0.71      2.40 o 
   0  -4  10        1.70        0.68      0.86 o 
   1  -4  10      139.69      137.33      5.65 o 
   2  -4  10       23.37       17.36      1.49 o 
  -6  -3  10        1.23       -0.28      1.70 o 
  -5  -3  10        0.19       -1.41      1.41 o 
  -4  -3  10        1.63        1.38      0.78 o 
  -3  -3  10      100.43      102.79      3.20 o 
  -2  -3  10      216.55      219.45      4.44 o 
  -1  -3  10       19.13       21.29      1.02 o 
   0  -3  10       36.40       34.70      1.81 o 
   1  -3  10      117.58      112.84      7.06 o 
   2  -3  10       38.86       40.10      2.09 o 
  -6  -2  10        1.29        3.39      1.70 o 
  -5  -2  10        2.27        4.34      0.94 o 
  -4  -2  10       30.41       34.47      1.62 o 
  -3  -2  10       90.44       87.09      1.66 o 
  -2  -2  10       35.50       34.45      1.06 o 
  -1  -2  10      192.25      194.10      2.68 o 
   0  -2  10        6.74        6.88      0.88 o 
   1  -2  10       81.95       79.05      2.44 o 
   2  -2  10       24.24       18.71      1.55 o 
  -6  -1  10       10.49       11.02      1.98 o 
  -5  -1  10        0.47        1.02      0.75 o 
  -4  -1  10        0.02       -0.10      0.70 o 
  -3  -1  10      155.46      164.33      2.50 o 
  -2  -1  10       15.62       16.42      0.83 o 
  -1  -1  10      284.58      281.44      4.24 o 
   0  -1  10        2.74        3.39      0.91 o 
   1  -1  10        0.42        0.27      0.86 o 
   2  -1  10       11.33       11.34      1.36 o 
  -6   0  10       67.30       61.60      3.67 o 
  -5   0  10      208.82      195.26      7.06 o 
  -4   0  10       42.30       39.81      1.80 o 
  -3   0  10       46.27       53.39      2.47 o 
  -2   0  10        1.42        1.50      0.66 o 
  -1   0  10      146.39      147.40      3.14 o 
   0   0  10       14.85       16.75      1.24 o 
   1   0  10       16.18       22.94      1.41 o 
  -6   1  10       17.13       12.15      1.98 o 
  -5   1  10       13.86       13.88      2.83 o 
  -4   1  10       21.50       18.22      1.24 o 
  -3   1  10        9.17        8.29      0.77 o 
  -2   1  10        1.05        0.64      0.64 o 
  -1   1  10       24.02       22.95      2.68 o 
   0   1  10       13.10       16.33      1.49 o 
   1   1  10       44.21       53.34      2.37 o 
  -5   2  10        0.06        0.00      1.00 o 
  -4   2  10        1.88        0.09      0.82 o 
  -3   2  10       55.65       58.82      2.65 o 
  -2   2  10        8.68        8.96      0.95 o 
  -1   2  10        9.65       11.98      1.40 o 
   0   2  10       32.85       38.97      2.83 o 
  -4   3  10        5.25        9.52      1.03 o 
  -3   3  10        2.31        4.82      1.55 o 
  -2   3  10       64.81       77.93      2.89 o 
  -3  -6  11        0.59        1.70      1.70 o 
  -2  -6  11        0.47        1.13      1.41 o 
  -1  -6  11        3.65        3.96      1.70 o 
   0  -6  11       22.93       26.00      2.83 o 
  -4  -5  11        0.59        1.49      1.09 o 
  -3  -5  11        4.72        3.53      1.20 o 
  -2  -5  11       17.83       16.95      2.26 o 
  -1  -5  11        9.35       11.30      1.98 o 
   0  -5  11       48.31       48.23      2.09 o 
   1  -5  11       30.55       33.28      1.98 o 
  -4  -4  11       50.77       52.84      3.39 o 
  -3  -4  11        7.53        9.20      1.40 o 
  -2  -4  11        0.26        1.70      1.20 o 
  -1  -4  11        1.20        0.28      1.70 o 
   0  -4  11       73.39       72.82      2.44 o 
   1  -4  11        2.07        1.98      1.20 o 
  -5  -3  11        0.12       -0.28      1.70 o 
  -4  -3  11        2.78        2.26      1.70 o 
  -3  -3  11      314.51      310.78      7.09 o 
  -2  -3  11      862.18      914.83     13.84 o 
  -1  -3  11        2.55        4.01      0.91 o 
   0  -3  11        3.52        4.97      1.09 o 
   1  -3  11        2.92        2.83      1.70 o 
  -5  -2  11        2.36        3.39      1.70 o 
  -4  -2  11       15.56       14.13      2.26 o 
  -3  -2  11      188.64      192.19      5.65 o 
  -2  -2  11       17.62       18.18      1.64 o 
  -1  -2  11        3.74        5.18      0.91 o 
   0  -2  11       58.22       58.14      2.37 o 
   1  -2  11       51.98       57.65      2.37 o 
  -5  -1  11        6.98        7.35      1.98 o 
  -4  -1  11       16.86       20.73      1.37 o 
  -3  -1  11      115.09      117.90      3.38 o 
  -2  -1  11       46.30       47.87      2.17 o 
  -1  -1  11       11.25       11.17      1.12 o 
   0  -1  11        8.69       11.52      1.19 o 
  -5   0  11       89.64       82.23      4.24 o 
  -4   0  11        0.43        1.10      0.78 o 
  -3   0  11        5.55        4.24      1.13 o 
  -2   0  11       13.08       14.58      2.12 o 
  -1   0  11        0.49       -0.54      1.09 o 
   0   0  11        0.24       -0.23      1.09 o 
  -4   1  11        3.77        4.13      1.98 o 
  -3   1  11        0.09       -0.03      0.66 o 
  -2   1  11       58.81       67.70      2.57 o 
  -1   1  11        7.43        9.40      1.40 o 
  -2  -4  12      118.10      116.42      5.37 o 
  -1  -4  12        9.95        9.04      1.98 o 
  -3  -3  12       16.44       17.52      2.54 o 
  -2  -3  12       14.22       18.87      1.33 o 
  -1  -3  12        2.00        1.31      1.09 o 
  -3  -2  12        1.65        3.17      1.29 o 
  -2  -2  12       55.99       58.77      2.44 o 
                                                 
